# Supplementary material for: The seminal plasma proteome dataset of the giant panda
Source: Data Brief. 2025 Dec 24;64:112419. doi: 10.1016/j.dib.2025.112419 (PMC12813456; doi:10.1016/j.dib.2025.112419)
Supplement: Supplementary file 1 [file mmc1.xlsx]

## Sheet: Table S1
Table S1 All identified porteins in panda semina plasma
Protein FDR Confidence: Combined	Master	Accession	Description	Exp. q-value: Combined	Sum PEP Score	Coverage [%]	# Peptides	# PSMs	# Unique Peptides	# Protein Groups	# AAs	MW [kDa]	calc. pI	Score Sequest HT: Sequest HT	# Peptides (by Search Engine): Sequest HT	# Razor Peptides	Abundances (Scaled): F1: Sample	Abundances (Normalized): F1: Sample	Abundance: F1: Sample	Found in Sample: [S1] F1: Sample	Modifications
High	IsMasterProtein	D2I061	Uncharacterized protein (Fragment) OS=Ailuropoda melanoleuca OX=9646 GN=PANDA_018508 PE=4 SV=1	0	323.453	57	42	1218	3	1	549	62	5.49	2131.53	42	0	100	2.27148e+09	2.27148e+09	High
High	IsMasterProtein	G1LEJ5	Uncharacterized protein OS=Ailuropoda melanoleuca OX=9646 GN=ALB PE=4 SV=1	0	317.795	56	42	1264	3	1	613	69.2	5.95	1988.27	42	38	100	2.0408e+10	2.0408e+10	High
High	IsMasterProtein	G1M6R5	Alkaline phosphatase OS=Ailuropoda melanoleuca OX=9646 GN=ALPL PE=3 SV=1	0	296.877	62	31	296	31	1	524	57.3	6.83	577.02	31	0	100	1.64807e+09	1.64807e+09	High
High	IsMasterProtein	G1L0E7	Uncharacterized protein OS=Ailuropoda melanoleuca OX=9646 PE=4 SV=1	0	277.23	28	32	219	32	1	997	110.3	7.94	429.1	32	0	100	8.17069e+08	8.17069e+08	High
High	IsMasterProtein	G1MG59	Uncharacterized protein OS=Ailuropoda melanoleuca OX=9646 GN=DSP PE=4 SV=1	0	249.289	23	71	231	71	1	2827	327	6.77	216.02	71	0	100	2.56921e+08	2.56921e+08	High
High	IsMasterProtein	D2H496	Uncharacterized protein (Fragment) OS=Ailuropoda melanoleuca OX=9646 GN=ACTB PE=3 SV=1	0	248.152	55	24	535	8	1	375	41.7	5.48	849.84	24	19	100	2.97524e+09	2.97524e+09	High
High	IsMasterProtein	G1KZV4	Clusterin OS=Ailuropoda melanoleuca OX=9646 GN=CLU PE=3 SV=1	0	237.048	39	22	559	22	1	447	51.7	5.68	947.89	22	0	100	5.13448e+09	5.13448e+09	High
High	IsMasterProtein	G1LZ02	Keratin 1 OS=Ailuropoda melanoleuca OX=9646 GN=KRT1 PE=3 SV=1	0	221.568	43	39	612	17	1	591	62.3	7.72	891.07	39	23	100	2.67533e+09	2.67533e+09	High
High	IsMasterProtein	G1LYS4	Uncharacterized protein OS=Ailuropoda melanoleuca OX=9646 GN=LOC100464345 PE=3 SV=1	0	192.887	36	34	727	11	1	571	60.6	8.21	1069.93	34	7	100	2.80554e+09	2.80554e+09	High
High	IsMasterProtein	G1MDU7	Heat shock protein family A (Hsp70) member 5 OS=Ailuropoda melanoleuca OX=9646 GN=HSPA5 PE=3 SV=1	0	186.915	47	29	187	27	1	655	72.3	5.14	274.05	29	2	100	2.28398e+08	2.28398e+08	High
High	IsMasterProtein	G1LFZ4	Keratin 14 OS=Ailuropoda melanoleuca OX=9646 GN=KRT14 PE=3 SV=1	0	186.725	33	30	578	2	1	566	58.1	5.07	794.37	30	29	100	3.56039e+09	3.56039e+09	High
High	IsMasterProtein	G1M3R6	Lymphocyte cytosolic protein 1 OS=Ailuropoda melanoleuca OX=9646 GN=LCP1 PE=4 SV=1	0	185.197	48	30	138	26	1	634	71	5.38	213.8	30	4	100	4.16841e+08	4.16841e+08	High
High	IsMasterProtein	D2GTV3	Carboxylic ester hydrolase (Fragment) OS=Ailuropoda melanoleuca OX=9646 GN=PANDA_000013 PE=3 SV=1	0	176.045	47	26	227	26	1	551	60.9	5.81	391.63	26	0	100	8.3987e+08	8.3987e+08	High
High	IsMasterProtein	D2GZG2	Uncharacterized protein (Fragment) OS=Ailuropoda melanoleuca OX=9646 GN=MYH9 PE=3 SV=1	0	174.069	20	39	68	31	1	1961	226.4	5.6	84.23	39	5	100	4.64216e+07	4.64216e+07	High
High	IsMasterProtein	G1LWZ3	Uncharacterized protein OS=Ailuropoda melanoleuca OX=9646 GN=CP PE=3 SV=1	0	173.481	33	29	133	29	1	1066	122.1	5.67	193.87	29	0	100	2.93514e+08	2.93514e+08	High
High	IsMasterProtein	G1LG77	Keratin 17 OS=Ailuropoda melanoleuca OX=9646 GN=KRT17 PE=3 SV=1	0	172.035	43	28	532	9	1	430	47.7	5.06	746.6	28	0	100	6.70329e+08	6.70329e+08	High
High	IsMasterProtein	G1M1B2	Uncharacterized protein OS=Ailuropoda melanoleuca OX=9646 GN=LTF PE=3 SV=1	0	168.989	35	21	176	21	1	706	76.9	7.53	317.21	21	0	100	4.31237e+08	4.31237e+08	High
High	IsMasterProtein	G1LIB6	Plectin OS=Ailuropoda melanoleuca OX=9646 GN=PLEC PE=4 SV=1	0	168.51	12	52	83	48	1	4622	523.4	6.1	85.36	52	4	100	5.26016e+07	5.26016e+07	High
High	IsMasterProtein	G1LT19	Angiotensinogen OS=Ailuropoda melanoleuca OX=9646 GN=AGT PE=3 SV=1	0	163.861	42	18	196	18	1	484	52.5	6.54	404.55	18	0	100	1.06116e+09	1.06116e+09	High
High	IsMasterProtein	D2GW48	Protein disulfide-isomerase (Fragment) OS=Ailuropoda melanoleuca OX=9646 GN=PDIA3 PE=3 SV=1	0	150.825	50	28	117	28	1	505	56.8	6.21	166.17	28	0	100	1.5186e+08	1.5186e+08	High
High	IsMasterProtein	G1M9L3	Fructose-bisphosphate aldolase OS=Ailuropoda melanoleuca OX=9646 PE=3 SV=1	0	150.637	34	22	129	20	1	692	74.5	8.31	181.61	22	2	100	2.35537e+08	2.35537e+08	High
High	IsMasterProtein	D2HVQ7	Heat shock protein 90 alpha family class A member 1 (Fragment) OS=Ailuropoda melanoleuca OX=9646 GN=HSP90AA1 PE=3 SV=1	0	143.34	36	28	176	21	1	735	84.9	5.01	258.66	28	8	100	2.20787e+08	2.20787e+08	High
High	IsMasterProtein	G1M5L7	Glutathione peroxidase OS=Ailuropoda melanoleuca OX=9646 GN=GPX5 PE=3 SV=1	0	139.014	55	15	459	13	1	221	25.2	8.57	776.16	15	2	100	9.06959e+09	9.06959e+09	High
High	IsMasterProtein	G1LNT6	Uncharacterized protein OS=Ailuropoda melanoleuca OX=9646 GN=KRT10 PE=3 SV=1	0	137.822	34	26	910	19	1	506	54.8	5.11	1457.31	26	2	100	2.43657e+09	2.43657e+09	High
High	IsMasterProtein	G1LB18	Uncharacterized protein OS=Ailuropoda melanoleuca OX=9646 GN=ENO1 PE=3 SV=1	0	137.162	50	21	139	20	1	434	47.2	7.08	211.72	21	1	100	1.81304e+08	1.81304e+08	High
High	IsMasterProtein	G1LX55	Huntingtin interacting protein 1 OS=Ailuropoda melanoleuca OX=9646 GN=HIP1 PE=4 SV=1	0	134.49	20	22	73	22	1	1039	116.4	5.45	99.83	22	0	100	5.78766e+07	5.78766e+07	High
High	IsMasterProtein	G1L108	Beta-hexosaminidase OS=Ailuropoda melanoleuca OX=9646 PE=3 SV=1	0	130.668	34	20	154	20	1	483	55.1	6.42	225.41	20	0	100	5.28946e+08	5.28946e+08	High
High	IsMasterProtein	G1LG41	Keratin 16 OS=Ailuropoda melanoleuca OX=9646 GN=KRT16 PE=3 SV=1	0	127.106	26	21	506	6	1	476	51.7	5.24	674.22	21	1	100	4.49866e+08	4.49866e+08	High
High	IsMasterProtein	G1LYB2	Keratin 75 OS=Ailuropoda melanoleuca OX=9646 GN=KRT75 PE=3 SV=1	0	126.191	27	21	323	7	1	547	59.1	7.31	478.51	21	3	100	6.28429e+08	6.28429e+08	High
High	IsMasterProtein	D2GYC0	Uncharacterized protein (Fragment) OS=Ailuropoda melanoleuca OX=9646 GN=HSPA8 PE=3 SV=1	0	125.987	35	22	108	13	1	646	70.9	5.52	154.12	22	6	100	8.66602e+07	8.66602e+07	High
High	IsMasterProtein	G1LHU6	Pyruvate kinase OS=Ailuropoda melanoleuca OX=9646 GN=PKM PE=3 SV=1	0	124.113	44	21	57	21	1	567	61.7	8.28	102.25	21	0	100	1.07911e+08	1.07911e+08	High
High	IsMasterProtein	G1LGG3	Uncharacterized protein OS=Ailuropoda melanoleuca OX=9646 GN=JUP PE=4 SV=1	0	123.211	28	21	108	21	1	779	85	6.34	123.82	21	0	100	9.31954e+07	9.31954e+07	High
High	IsMasterProtein	G1LJ76	Uncharacterized protein OS=Ailuropoda melanoleuca OX=9646 GN=GANAB PE=3 SV=1	0	121.604	32	24	74	24	1	966	108.7	6.18	108.72	24	0	100	6.45139e+07	6.45139e+07	High
High	IsMasterProtein	G1LVM5	Vimentin OS=Ailuropoda melanoleuca OX=9646 GN=VIM PE=3 SV=1	0	121.313	47	25	75	22	1	486	55.6	5.3	96.73	25	2	100	5.88434e+07	5.88434e+07	High
High	IsMasterProtein	D2HF93	Uncharacterized protein (Fragment) OS=Ailuropoda melanoleuca OX=9646 GN=MGAT5 PE=4 SV=1	0	121.139	24	22	82	22	1	741	84.5	7.88	131.98	22	0	100	159908895	159908895	High
High	IsMasterProtein	D2H7R6	Uncharacterized protein (Fragment) OS=Ailuropoda melanoleuca OX=9646 GN=ACTC1 PE=3 SV=1	0	119.662	36	18	368	2	1	377	42	5.39	481.38	18	0	100	1.6558e+07	1.6558e+07	High
High	IsMasterProtein	G1L294	Gelsolin OS=Ailuropoda melanoleuca OX=9646 GN=GSN PE=4 SV=1	0	119.579	27	16	122	16	1	773	85.2	5.86	241.06	16	0	100	1.60733e+08	1.60733e+08	High
High	IsMasterProtein	G1MD73	Tubulin beta chain OS=Ailuropoda melanoleuca OX=9646 GN=TUBB4B PE=3 SV=1	0	118.499	42	17	112	4	1	444	49.6	4.86	169.12	17	16	100	9.37073e+07	9.37073e+07	High
High	IsMasterProtein	G1M6X1	Lamin A/C OS=Ailuropoda melanoleuca OX=9646 GN=LMNA PE=3 SV=1	0	115.64	35	28	57	26	1	642	71.7	6.76	76.43	28	1	100	7.04324e+07	7.04324e+07	High
High	IsMasterProtein	G1LHP8	Uncharacterized protein OS=Ailuropoda melanoleuca OX=9646 GN=MGAT4C PE=4 SV=1	0	111.262	36	20	107	20	1	479	56.2	7.75	153.5	20	0	100	2.26011e+08	2.26011e+08	High
High	IsMasterProtein	D2H1P3	Phosphoglycerate kinase (Fragment) OS=Ailuropoda melanoleuca OX=9646 GN=PGK2 PE=3 SV=1	0	109.393	37	15	75	11	1	417	44.8	8.27	101.37	15	3	100	9.03997e+07	9.03997e+07	High
High	IsMasterProtein	D2HRQ7	Glucose-6-phosphate isomerase (Fragment) OS=Ailuropoda melanoleuca OX=9646 GN=GPI PE=3 SV=1	0	109.373	39	16	58	16	1	558	62.9	7.72	92.69	16	0	100	8.48918e+07	8.48918e+07	High
High	IsMasterProtein	G1LHA7	Beta-hexosaminidase OS=Ailuropoda melanoleuca OX=9646 PE=3 SV=1	0	106.544	32	17	56	17	1	533	61	5.45	98	17	0	100	9.76026e+07	9.76026e+07	High
High	IsMasterProtein	G1LND0	Annexin OS=Ailuropoda melanoleuca OX=9646 GN=ANXA2 PE=3 SV=1	0	105.882	41	18	108	18	1	343	39.1	7.69	127.71	18	0	100	1.70007e+08	1.70007e+08	High
High	IsMasterProtein	G1LS78	Ezrin OS=Ailuropoda melanoleuca OX=9646 GN=EZR PE=4 SV=1	0	105.621	34	24	166	17	1	579	68.7	6.1	200.49	24	6	100	1.45805e+08	1.45805e+08	High
High	IsMasterProtein	D2HIR3	Uncharacterized protein (Fragment) OS=Ailuropoda melanoleuca OX=9646 GN=LOC100477226 PE=3 SV=1	0	103.436	27	20	456	2	1	458	50.5	5.2	616.83	20	0	100	1.49713e+07	1.49713e+07	High
High	IsMasterProtein	G1LXJ8	Uncharacterized protein OS=Ailuropoda melanoleuca OX=9646 GN=CPXM1 PE=4 SV=1	0	102.457	30	17	105	17	1	732	81.5	6.57	180.57	17	0	100	2.43206e+08	2.43206e+08	High
High	IsMasterProtein	D2HC77	Apolipoprotein A-I OS=Ailuropoda melanoleuca OX=9646 GN=APOA1 PE=2 SV=1	0	102.272	66	20	49	20	1	266	30.2	5.48	73.12	20	0	100	6.93579e+07	6.93579e+07	High
High	IsMasterProtein	D2GYI3	Uncharacterized protein (Fragment) OS=Ailuropoda melanoleuca OX=9646 GN=HSPA2 PE=3 SV=1	0	101.59	30	17	85	8	1	636	69.8	5.67	134.11	17	0	100	3.93452e+06	3.93452e+06	High
High	IsMasterProtein	G1LXJ9	Annexin OS=Ailuropoda melanoleuca OX=9646 GN=ANXA13 PE=3 SV=1	0	99.514	49	15	64	14	1	360	40.1	5.49	93.71	15	1	100	8.10223e+07	8.10223e+07	High
High	IsMasterProtein	G1LAX6	Angiotensin-converting enzyme OS=Ailuropoda melanoleuca OX=9646 GN=ACE PE=3 SV=1	0	99.054	23	26	83	26	1	1310	150.6	6.81	114.12	26	0	100	9.66617e+07	9.66617e+07	High
High	IsMasterProtein	G1MKK0	Uncharacterized protein OS=Ailuropoda melanoleuca OX=9646 PE=3 SV=1	0	98.559	37	21	84	11	1	643	70.3	5.73	122.08	21	4	100	4.76367e+07	4.76367e+07	High
High	IsMasterProtein	G1LZ32	Keratin 1 OS=Ailuropoda melanoleuca OX=9646 GN=KRT1 PE=3 SV=1	0	98.458	14	15	783	10	1	746	73.9	8.7	1198.6	15	1	100	5.07365e+09	5.07365e+09	High
High	IsMasterProtein	G1LNP3	Annexin OS=Ailuropoda melanoleuca OX=9646 GN=ANXA6 PE=3 SV=1	0	96.943	30	19	35	19	1	673	75.7	5.57	57.63	19	0	100	2.52642e+07	2.52642e+07	High
High	IsMasterProtein	G1L7D3	Heat shock protein family A (Hsp70) member 4 like OS=Ailuropoda melanoleuca OX=9646 GN=HSPA4L PE=3 SV=1	0	93.006	29	23	104	21	1	871	97.8	5.83	165.13	23	2	100	1.20504e+08	1.20504e+08	High
High	IsMasterProtein	G1LZS9	Deoxyribonuclease OS=Ailuropoda melanoleuca OX=9646 GN=DNASE1L3 PE=3 SV=1	0	92.382	43	13	70	13	1	310	36.1	9.42	122.24	13	0	100	6.80895e+07	6.80895e+07	High
High	IsMasterProtein	D2I7G9	Uncharacterized protein (Fragment) OS=Ailuropoda melanoleuca OX=9646 GN=HSPA1L PE=3 SV=1	0	91.046	32	18	91	7	1	641	70.3	6.29	137.79	18	0	100	9.66774e+06	9.66774e+06	High
High	IsMasterProtein	G1L0F5	Uncharacterized protein OS=Ailuropoda melanoleuca OX=9646 GN=YWHAZ PE=3 SV=1	0	90.574	53	14	90	12	1	245	27.7	4.79	140.92	14	0	100	2.51024e+08	2.51024e+08	High	Acetyl [N-Term]
High	IsMasterProtein	G1LX08	Tubulin alpha chain OS=Ailuropoda melanoleuca OX=9646 GN=LOC100470688 PE=3 SV=1	0	87.105	34	13	87	5	1	451	50	5.1	151.18	13	8	100	1.12704e+08	1.12704e+08	High
High	IsMasterProtein	G1LJ40	Uncharacterized protein OS=Ailuropoda melanoleuca OX=9646 GN=HSP90B1 PE=3 SV=1	0	86.22	24	19	74	17	1	803	92.3	4.86	81.87	19	2	100	5.28528e+07	5.28528e+07	High
High	IsMasterProtein	G1LZK1	Keratin 76 OS=Ailuropoda melanoleuca OX=9646 GN=KRT76 PE=3 SV=1	0	85.719	15	15	231	1	1	600	62.3	8.21	273.47	15	1	100	1.10562e+07	1.10562e+07	High
High	IsMasterProtein	G1L6D9	Plastin 3 OS=Ailuropoda melanoleuca OX=9646 GN=PLS3 PE=4 SV=1	0	85.653	26	15	48	11	1	632	71	5.62	56.19	15	0	100	2.31092e+07	2.31092e+07	High
High	IsMasterProtein	D2HB02	Beta-galactosidase (Fragment) OS=Ailuropoda melanoleuca OX=9646 GN=PANDA_007660 PE=3 SV=1	0	85.176	24	13	129	13	1	626	70.4	7.03	243.2	13	0	100	1.46133e+08	1.46133e+08	High
High	IsMasterProtein	G1M054	Alpha-mannosidase OS=Ailuropoda melanoleuca OX=9646 GN=MAN2B1 PE=3 SV=1	0	84.89	20	17	67	17	1	992	111.8	7.2	77.69	17	0	100	6.07107e+07	6.07107e+07	High
High	IsMasterProtein	G1LZE2	Uncharacterized protein OS=Ailuropoda melanoleuca OX=9646 GN=HSP90AB1 PE=3 SV=1	0	84.582	23	17	90	8	1	741	85	5.12	119.65	17	0	100	1.03819e+07	1.03819e+07	High
High	IsMasterProtein	G1LZI4	Chaperonin containing TCP1 subunit 2 OS=Ailuropoda melanoleuca OX=9646 GN=CCT2 PE=3 SV=1	0	84.491	37	14	33	14	1	534	57.2	6.46	50.34	14	0	100	1.26952e+07	1.26952e+07	High	Acetyl [N-Term]
High	IsMasterProtein	G1LNH8	Transthyretin OS=Ailuropoda melanoleuca OX=9646 GN=TTR PE=3 SV=1	0	84.147	45	7	42	7	1	147	15.7	6.92	84.35	7	0	100	1.62999e+08	1.62999e+08	High
High	IsMasterProtein	D2HMS1	Uncharacterized protein (Fragment) OS=Ailuropoda melanoleuca OX=9646 GN=PANDA_012910 PE=3 SV=1	0	82.723	39	6	193	6	1	181	20.5	6.89	478.51	6	0	100	3.88116e+08	3.88116e+08	High
High	IsMasterProtein	G1LID2	Serpin family A member 1 OS=Ailuropoda melanoleuca OX=9646 GN=SERPINA1 PE=3 SV=1	0	81.986	28	14	59	14	1	464	51.5	6.15	93.41	14	0	100	1.42822e+08	1.42822e+08	High
High	IsMasterProtein	D2I3A5	Uncharacterized protein (Fragment) OS=Ailuropoda melanoleuca OX=9646 GN=PANDA_019984 PE=4 SV=1	0	81.695	36	10	69	10	1	294	33.1	6.28	128.53	10	0	100	1.09367e+08	1.09367e+08	High
High	IsMasterProtein	G1MGJ0	Protein disulfide-isomerase OS=Ailuropoda melanoleuca OX=9646 GN=P4HB PE=3 SV=1	0	81.069	37	20	62	20	1	510	57.4	5.01	63.91	20	0	100	3.79243e+07	3.79243e+07	High
High	IsMasterProtein	D2H8H7	Uncharacterized protein (Fragment) OS=Ailuropoda melanoleuca OX=9646 GN=IDH1 PE=4 SV=1	0	80.726	36	15	51	15	1	414	46.8	6.8	84.9	15	0	100	4.9227e+07	4.9227e+07	High
High	IsMasterProtein	G1L675	Haptoglobin OS=Ailuropoda melanoleuca OX=9646 PE=3 SV=1	0	80.644	31	12	67	12	1	346	38.1	6.28	119.4	12	0	100	1.32436e+08	1.32436e+08	High
High	IsMasterProtein	G1LZQ2	Filamin B OS=Ailuropoda melanoleuca OX=9646 GN=FLNB PE=4 SV=1	0	79.915	11	22	33	19	1	2604	278	5.69	35.59	22	2	100	1.97752e+07	1.97752e+07	High
High	IsMasterProtein	D2H9A8	Uncharacterized protein (Fragment) OS=Ailuropoda melanoleuca OX=9646 GN=PANDA_006893 PE=4 SV=1	0	79.216	31	12	38	12	1	545	60.5	5.03	66.93	12	0	100	4.25943e+07	4.25943e+07	High
High	IsMasterProtein	D2H5L1	Phosphoglycerate mutase (Fragment) OS=Ailuropoda melanoleuca OX=9646 GN=PGAM1 PE=3 SV=1	0	78.266	48	13	45	8	1	254	28.8	7.18	74.95	13	5	100	9.98566e+07	9.98566e+07	High
High	IsMasterProtein	G1MCV4	Tripeptidyl peptidase 1 OS=Ailuropoda melanoleuca OX=9646 GN=TPP1 PE=4 SV=1	0	78.183	30	11	54	11	1	570	62	6.62	69.58	11	0	100	7.30775e+07	7.30775e+07	High
High	IsMasterProtein	D2I4R2	Moesin (Fragment) OS=Ailuropoda melanoleuca OX=9646 GN=MSN PE=4 SV=1	0	76.73	34	23	75	16	1	573	67.4	6.35	84.97	23	0	100	1.14361e+07	1.14361e+07	High
High	IsMasterProtein	G1MAY6	Uncharacterized protein OS=Ailuropoda melanoleuca OX=9646 GN=SERPINC1 PE=3 SV=1	0	74.305	28	11	34	11	1	465	52.5	6.99	53.46	11	0	100	4.34489e+07	4.34489e+07	High
High	IsMasterProtein	G1LJY9	Tubulin alpha chain OS=Ailuropoda melanoleuca OX=9646 GN=TUBA1B PE=3 SV=1	0	71.907	28	11	71	3	1	454	50.3	5.06	110.4	11	0	100	557767	557767	High
High	IsMasterProtein	D2HWG7	Uncharacterized protein OS=Ailuropoda melanoleuca OX=9646 GN=PANDA_016814 PE=4 SV=1	0	71.38	24	10	59	10	1	555	60.4	5.41	126.39	10	0	100	1.89236e+08	1.89236e+08	High
High	IsMasterProtein	G1LCD6	Ectonucleotide pyrophosphatase/phosphodiesterase 2 OS=Ailuropoda melanoleuca OX=9646 GN=ENPP2 PE=4 SV=1	0	69.402	20	16	35	16	1	889	101.9	7.65	57.19	16	0	100	1.76094e+07	1.76094e+07	High
High	IsMasterProtein	G1LVA2	Uncharacterized protein OS=Ailuropoda melanoleuca OX=9646 GN=ENPP3 PE=4 SV=1	0	68.447	18	13	40	13	1	875	99.5	6.81	63.26	13	0	100	4.54504e+07	4.54504e+07	High
High	IsMasterProtein	D2I2U6	Uncharacterized protein (Fragment) OS=Ailuropoda melanoleuca OX=9646 GN=PANDA_019760 PE=4 SV=1	0	67.699	41	11	54	11	1	297	33	6.23	75.56	11	0	100	5.24015e+07	5.24015e+07	High
High	IsMasterProtein	D6BQW4	Glyceraldehyde-3-phosphate dehydrogenase OS=Ailuropoda melanoleuca OX=9646 PE=2 SV=1	0	67.638	38	11	64	10	1	333	35.8	8.12	84.39	11	2	100	1.65011e+08	1.65011e+08	High
High	IsMasterProtein	D2HTG8	Uncharacterized protein (Fragment) OS=Ailuropoda melanoleuca OX=9646 GN=ACTN4 PE=4 SV=1	0	67.244	22	18	41	10	1	911	105	5.45	24.17	18	5	100	2.31402e+07	2.31402e+07	High
High	IsMasterProtein	D2HQX7	Tubulin beta chain (Fragment) OS=Ailuropoda melanoleuca OX=9646 GN=PANDA_014336 PE=3 SV=1	0	66.882	27	11	70	1	1	429	48.5	4.91	99.63	11	1	100	1.25033e+06	1.25033e+06	High
High	IsMasterProtein	G1M3M6	Ubiquitin like modifier activating enzyme 1 OS=Ailuropoda melanoleuca OX=9646 GN=UBA1 PE=3 SV=1	0	66.803	14	13	41	13	1	1062	118.2	6.15	66.66	13	0	100	4.07726e+07	4.07726e+07	High
High	IsMasterProtein	G1LE42	Uncharacterized protein OS=Ailuropoda melanoleuca OX=9646 GN=AFM PE=4 SV=1	0	66.732	22	14	34	14	1	599	68.5	5.49	45.98	14	0	100	3.3936e+07	3.3936e+07	High
High	IsMasterProtein	D2HAX4	Uncharacterized protein (Fragment) OS=Ailuropoda melanoleuca OX=9646 GN=PLA2G7 PE=4 SV=1	0	66.584	31	13	39	13	1	441	49.5	6.01	71.54	13	0	100	3.9799e+07	3.9799e+07	High
High	IsMasterProtein	D2HJ05	Triosephosphate isomerase (Fragment) OS=Ailuropoda melanoleuca OX=9646 GN=TPI1 PE=3 SV=1	0	66.493	47	11	34	11	1	263	28.1	7.3	64.56	11	0	100	5.69957e+07	5.69957e+07	High
High	IsMasterProtein	G1MIY8	NPC intracellular cholesterol transporter 2 OS=Ailuropoda melanoleuca OX=9646 GN=NPC2 PE=4 SV=1	0	65.699	23	9	186	9	1	188	20.5	8.84	355.12	9	0	100	1.18804e+09	1.18804e+09	High
High	IsMasterProtein	G1LW81	Stratifin OS=Ailuropoda melanoleuca OX=9646 GN=SFN PE=3 SV=1	0	65.45	35	14	48	11	1	254	28.6	5.01	46.5	14	2	100	1.89099e+08	1.89099e+08	High
High	IsMasterProtein	G1LML8	Uncharacterized protein OS=Ailuropoda melanoleuca OX=9646 GN=SERPINF1 PE=3 SV=1	0	65.141	29	12	51	12	1	418	46.5	6.9	70.85	12	0	100	4.57714e+07	4.57714e+07	High
High	IsMasterProtein	D2HLN2	Uncharacterized protein (Fragment) OS=Ailuropoda melanoleuca OX=9646 GN=PANDA_012418 PE=3 SV=1	0	65.025	22	12	425	4	1	347	39.9	4.94	541.21	12	0	100	2.24725e+08	2.24725e+08	High
High	IsMasterProtein	D2I822	Uncharacterized protein (Fragment) OS=Ailuropoda melanoleuca OX=9646 GN=FLNA PE=4 SV=1	0	64.795	9	16	30	15	1	2523	266.6	5.97	30.79	16	0	100	1.85085e+07	1.85085e+07	High
High	IsMasterProtein	G1M777	Uncharacterized protein OS=Ailuropoda melanoleuca OX=9646 PE=3 SV=1	0	64.703	22	8	443	8	1	259	28.5	6.19	665.92	8	0	100	1.18703e+10	1.18703e+10	High
High	IsMasterProtein	G1M257	Tubulin beta chain OS=Ailuropoda melanoleuca OX=9646 GN=TUBB6 PE=3 SV=1	0	64.337	23	11	67	3	1	427	48	4.84	101.64	11	0	100	3.64037e+06	3.64037e+06	High
High	IsMasterProtein	D2HLN6	Uncharacterized protein (Fragment) OS=Ailuropoda melanoleuca OX=9646 GN=KRT79 PE=3 SV=1	0	64.058	19	15	183	6	1	535	57.6	7.94	232.25	15	0	100	1.30204e+07	1.30204e+07	High
High	IsMasterProtein	G1L0I3	Glyceraldehyde-3-phosphate dehydrogenase OS=Ailuropoda melanoleuca OX=9646 GN=GAPDHS PE=3 SV=1	0	63.539	19	8	41	7	1	435	47.5	7.5	86.59	8	0	100	6.1574e+07	6.1574e+07	High
High	IsMasterProtein	G1LJM2	Uncharacterized protein OS=Ailuropoda melanoleuca OX=9646 GN=EEF1G PE=4 SV=1	0	62.176	27	12	51	12	1	445	51.2	6.74	80.2	12	0	100	5.49137e+07	5.49137e+07	High
High	IsMasterProtein	G1LX92	Uncharacterized protein OS=Ailuropoda melanoleuca OX=9646 GN=WARS PE=3 SV=1	0	62.126	27	10	20	10	1	476	53.6	5.92	41.52	10	0	100	1.82593e+07	1.82593e+07	High
High	IsMasterProtein	G1MGM4	Phosphoglycerate mutase OS=Ailuropoda melanoleuca OX=9646 GN=PGAM2 PE=3 SV=1	0	61.358	38	10	60	5	1	254	28.8	8.91	81.15	10	0	100	126623257	126623257	High
High	IsMasterProtein	D2HJ17	Uncharacterized protein (Fragment) OS=Ailuropoda melanoleuca OX=9646 GN=ACRBP PE=4 SV=1	0	61.164	19	7	27	7	1	543	61.4	4.98	60.05	7	0	100	1.00114e+08	1.00114e+08	High
High	IsMasterProtein	G1M138	Deoxyribonuclease 2, lysosomal OS=Ailuropoda melanoleuca OX=9646 GN=DNASE2 PE=4 SV=1	0	60.894	21	5	48	5	1	360	39.3	7.17	117.35	5	0	100	1.71899e+08	1.71899e+08	High
High	IsMasterProtein	D2HS50	Insulin like growth factor 2 receptor (Fragment) OS=Ailuropoda melanoleuca OX=9646 GN=IGF2R PE=4 SV=1	0	60.868	8	17	36	17	1	2446	268.7	5.59	36.44	17	0	100	1.35896e+07	1.35896e+07	High
High	IsMasterProtein	G1L6Q4	Protein S OS=Ailuropoda melanoleuca OX=9646 GN=PROS1 PE=4 SV=1	0	60.392	16	12	63	12	1	675	74.8	5.53	87.98	12	0	100	1.1754e+08	1.1754e+08	High
High	IsMasterProtein	G1MAP8	Annexin OS=Ailuropoda melanoleuca OX=9646 GN=ANXA1 PE=3 SV=1	0	58.641	35	10	48	10	1	345	38.6	6.81	80.47	10	0	100	7.12485e+07	7.12485e+07	High
High	IsMasterProtein	G1MAF6	Valosin containing protein OS=Ailuropoda melanoleuca OX=9646 GN=VCP PE=3 SV=1	0	58.264	19	15	34	15	1	806	89.3	5.29	39.44	15	0	100	2.30878e+07	2.30878e+07	High
High	IsMasterProtein	D2H070	Uncharacterized protein (Fragment) OS=Ailuropoda melanoleuca OX=9646 GN=ST6GAL1 PE=3 SV=1	0	58.085	25	8	76	8	1	399	45.6	8.95	116.84	8	0	100	1.49701e+08	1.49701e+08	High
High	IsMasterProtein	D2HS92	Uncharacterized protein (Fragment) OS=Ailuropoda melanoleuca OX=9646 GN=PANDA_014933 PE=4 SV=1	0	57.382	12	18	28	17	1	5840	623.7	6.1	25.52	18	1	100	2.25824e+07	2.25824e+07	High
High	IsMasterProtein	D2GUP0	Uncharacterized protein (Fragment) OS=Ailuropoda melanoleuca OX=9646 GN=PANDA_000368 PE=4 SV=1	0	57.301	29	8	41	8	1	364	39.1	6.23	64.5	8	0	100	1.39586e+08	1.39586e+08	High
High	IsMasterProtein	G1LZH7	Uncharacterized protein OS=Ailuropoda melanoleuca OX=9646 GN=TPM3 PE=3 SV=1	0	57.085	36	11	26	5	1	285	33.2	4.77	30.58	11	6	100	1.66294e+07	1.66294e+07	High
High	IsMasterProtein	G1MAN8	Peroxiredoxin 6 OS=Ailuropoda melanoleuca OX=9646 GN=PRDX6 PE=4 SV=1	0	56.729	57	12	39	12	1	227	25.1	6.01	54.94	12	0	100	3.76819e+07	3.76819e+07	High
High	IsMasterProtein	G1LZN1	Uncharacterized protein OS=Ailuropoda melanoleuca OX=9646 GN=KRT4 PE=3 SV=1	0	55.253	14	12	166	1	1	539	57.2	7.81	206.65	12	0				High
High	IsMasterProtein	G1MGY6	Phosphoglycerate kinase OS=Ailuropoda melanoleuca OX=9646 GN=PGK1 PE=3 SV=1	0	54.739	31	12	41	8	1	417	44.5	7.85	38.38	12	0	100	1.03447e+07	1.03447e+07	High
High	IsMasterProtein	G1LY32	SIL1 nucleotide exchange factor OS=Ailuropoda melanoleuca OX=9646 GN=SIL1 PE=4 SV=1	0	54.491	28	13	58	13	1	461	51.9	5.71	57.62	13	0	100	4.15824e+07	4.15824e+07	High
High	IsMasterProtein	G1L9R5	Perilipin OS=Ailuropoda melanoleuca OX=9646 GN=PLIN3 PE=3 SV=1	0	54.471	34	10	26	10	1	440	47.7	5.87	38.95	10	0	100	1.06992e+07	1.06992e+07	High
High	IsMasterProtein	D2HCZ7	IQ motif containing GTPase activating protein 1 (Fragment) OS=Ailuropoda melanoleuca OX=9646 GN=IQGAP1 PE=4 SV=1	0	54.092	12	16	24	16	1	1642	187.3	6.48	19.69	16	0	100	6.30741e+06	6.30741e+06	High
High	IsMasterProtein	G1L2X9	Uncharacterized protein OS=Ailuropoda melanoleuca OX=9646 GN=OGFOD3 PE=4 SV=1	0	53.602	33	9	28	9	1	315	35	8.24	40.23	9	0	100	5.88136e+07	5.88136e+07	High
High	IsMasterProtein	D2H5Q1	Uncharacterized protein (Fragment) OS=Ailuropoda melanoleuca OX=9646 GN=PANDA_005239 PE=4 SV=1	0	53.546	21	17	32	9	1	910	104.8	5.3	19.9	17	0	100	5.51961e+06	5.51961e+06	High
High	IsMasterProtein	D2HG17	Uncharacterized protein (Fragment) OS=Ailuropoda melanoleuca OX=9646 GN=CALR PE=3 SV=1	0	53.337	36	11	38	11	1	417	48.2	4.45	28.87	11	0	100	3.09137e+07	3.09137e+07	High
High	IsMasterProtein	D2HQM3	Uncharacterized protein OS=Ailuropoda melanoleuca OX=9646 GN=PANDA_014204 PE=3 SV=1	0	53.026	23	6	61	6	1	337	35.9	6.15	115.98	6	0	100	3.33852e+08	3.33852e+08	High
High	IsMasterProtein	G1LCS6	Palmitoyl-protein thioesterase 1 OS=Ailuropoda melanoleuca OX=9646 GN=PPT1 PE=4 SV=1	0	52.831	24	4	23	4	1	307	34.2	6.52	48.95	4	0	100	3.36223e+07	3.36223e+07	High
High	IsMasterProtein	G1M3G9	Tubulin beta chain OS=Ailuropoda melanoleuca OX=9646 GN=TUBB PE=3 SV=1	0	52.822	36	8	55	1	1	261	28.6	4.96	87.62	8	0	100	3885554	3885554	High
High	IsMasterProtein	D2H2A6	Uncharacterized protein (Fragment) OS=Ailuropoda melanoleuca OX=9646 GN=PANDA_003745 PE=4 SV=1	0	52.784	15	11	22	11	1	908	100.2	5.2	22.59	11	0	100	1.08017e+07	1.08017e+07	High	Acetyl [N-Term]
High	IsMasterProtein	D2H7C0	RuvB-like helicase (Fragment) OS=Ailuropoda melanoleuca OX=9646 GN=RUVBL1 PE=3 SV=1	0	52.663	33	11	26	11	1	456	50.2	6.42	40.59	11	0	100	1.30564e+07	1.30564e+07	High
High	IsMasterProtein	G1KZJ5	Hypoxia up-regulated 1 OS=Ailuropoda melanoleuca OX=9646 GN=HYOU1 PE=3 SV=1	0	52.091	16	14	29	14	1	998	111.4	5.27	34.08	14	0	100	1.77077e+07	1.77077e+07	High
High	IsMasterProtein	G1MGY7	Glutaminyl-peptide cyclotransferase OS=Ailuropoda melanoleuca OX=9646 GN=QPCT PE=4 SV=1	0	51.995	24	8	66	8	1	361	41.4	6.7	86.57	8	0	100	2.22382e+08	2.22382e+08	High
High	IsMasterProtein	G1L4L4	Uncharacterized protein OS=Ailuropoda melanoleuca OX=9646 PE=3 SV=1	0	51.637	16	11	184	1	1	468	51.6	5.94	272.87	11	1	100	858661	858661	High
High	IsMasterProtein	G1L081	Rab GDP dissociation inhibitor OS=Ailuropoda melanoleuca OX=9646 GN=GDI1 PE=3 SV=1	0	51.528	23	8	17	5	1	447	50.5	5.14	33.5	8	1	100	1.77411e+07	1.77411e+07	High
High	IsMasterProtein	G1LJT0	Uncharacterized protein OS=Ailuropoda melanoleuca OX=9646 PE=4 SV=1	0	50.911	26	4	273	4	1	86	10	9.07	465.77	4	0	100	1.88128e+09	1.88128e+09	High
High	IsMasterProtein	D2I5Z9	Uncharacterized protein (Fragment) OS=Ailuropoda melanoleuca OX=9646 GN=PLOD3 PE=4 SV=1	0	49.896	20	12	28	11	1	740	84.6	6.25	38.65	12	1	100	1.97273e+07	1.97273e+07	High
High	IsMasterProtein	G1M247	Uncharacterized protein OS=Ailuropoda melanoleuca OX=9646 GN=APOE PE=3 SV=1	0	49.66	37	10	40	10	1	311	35.9	5.33	47.37	10	0	100	2.39952e+07	2.39952e+07	High
High	IsMasterProtein	G1KZN3	Glucosylceramidase OS=Ailuropoda melanoleuca OX=9646 GN=GBA PE=3 SV=1	0	49.657	24	11	24	11	1	536	59.6	7.77	31.66	11	0	100	3.81534e+07	3.81534e+07	High
High	IsMasterProtein	G1L976	Lipocalin 1 OS=Ailuropoda melanoleuca OX=9646 GN=LCN1 PE=3 SV=1	0	49.029	39	5	27	5	1	190	21.1	6.35	69.4	5	0	100	2.69095e+07	2.69095e+07	High
High	IsMasterProtein	D2H5R7	Ferritin (Fragment) OS=Ailuropoda melanoleuca OX=9646 GN=LOC100473868 PE=3 SV=1	0	48.881	30	7	72	1	1	183	21.3	5.88	73.57	7	0	100	4.34354e+07	4.34354e+07	High
High	IsMasterProtein	D2HUG1	Ferritin (Fragment) OS=Ailuropoda melanoleuca OX=9646 GN=FTH1 PE=3 SV=1	0	47.993	46	8	56	2	1	146	17	5.9	52.24	8	5	100	1.02332e+08	1.02332e+08	High
High	IsMasterProtein	G1LMH6	Elongation factor 1-alpha OS=Ailuropoda melanoleuca OX=9646 GN=EEF1A1 PE=3 SV=1	0	47.704	23	10	50	1	1	469	50.8	9.07	74.06	10	0	100	1.0707e+06	1.0707e+06	High
High	IsMasterProtein	G1M4C8	Myosin heavy chain 14 OS=Ailuropoda melanoleuca OX=9646 GN=MYH14 PE=3 SV=1	0	47.133	7	11	46	8	1	2034	231.7	5.59	48.3	11	0	100	4.23362e+06	4.23362e+06	High
High	IsMasterProtein	G1LNI2	Uncharacterized protein OS=Ailuropoda melanoleuca OX=9646 GN=CCT8 PE=3 SV=1	0	46.956	23	11	37	11	1	548	59.6	5.59	57.9	11	0	100	2.39512e+07	2.39512e+07	High
High	IsMasterProtein	G1LZ36	Keratin 1 OS=Ailuropoda melanoleuca OX=9646 GN=KRT1 PE=3 SV=1	0	46.738	9	9	163	1	1	527	55.7	6.89	203.57	9	0	100	3.24849e+06	3.24849e+06	High
High	IsMasterProtein	D2GXF9	Uncharacterized protein (Fragment) OS=Ailuropoda melanoleuca OX=9646 GN=PANDA_001584 PE=4 SV=1	0	45.895	18	9	35	9	1	508	55.8	5.03	50.8	9	0	100	3.98913e+07	3.98913e+07	High
High	IsMasterProtein	G1LEL0	Dynactin subunit 2 OS=Ailuropoda melanoleuca OX=9646 GN=DCTN2 PE=4 SV=1	0	45.848	27	9	25	9	1	410	45.2	5.14	35.1	9	0	100	1.97445e+07	1.97445e+07	High
High	IsMasterProtein	G1L717	Programmed cell death 6 interacting protein OS=Ailuropoda melanoleuca OX=9646 GN=PDCD6IP PE=4 SV=1	0	45.61	16	15	27	15	1	913	100.7	6.68	24.23	15	0	100	1.52106e+07	1.52106e+07	High
High	IsMasterProtein	D2HWK3	Histone H2A (Fragment) OS=Ailuropoda melanoleuca OX=9646 GN=PANDA_016908 PE=3 SV=1	0	45.376	46	5	58	2	1	163	17.9	12.02	89.67	5	3	100	9.95711e+07	9.95711e+07	High
High	IsMasterProtein	G1M7J2	RuvB-like helicase OS=Ailuropoda melanoleuca OX=9646 GN=RUVBL2 PE=3 SV=1	0	44.884	28	11	37	11	1	467	51.6	5.63	47.87	11	0	100	8.74059e+06	8.74059e+06	High
High	IsMasterProtein	G1L6A6	Uncharacterized protein OS=Ailuropoda melanoleuca OX=9646 PE=3 SV=1	0	44.419	31	8	32	8	1	366	41.2	7.47	40.33	8	0	100	1.47236e+07	1.47236e+07	High
High	IsMasterProtein	G1LEU1	Carboxypeptidase E OS=Ailuropoda melanoleuca OX=9646 GN=CPE PE=4 SV=1	0	44.417	27	9	35	9	1	374	42.1	5.03	24.58	9	0	100	2.232e+08	2.232e+08	High
High	IsMasterProtein	D2GUY3	Uncharacterized protein (Fragment) OS=Ailuropoda melanoleuca OX=9646 GN=TPM4 PE=3 SV=1	0	44.357	20	7	18	1	1	284	32.8	4.74	21.27	7	0	100	1408476	1408476	High
High	IsMasterProtein	G1M411	Uncharacterized protein OS=Ailuropoda melanoleuca OX=9646 GN=PTGDS PE=3 SV=1	0	43.898	20	4	82	4	1	191	21.3	7.83	150.04	4	0	100	3.18219e+08	3.18219e+08	High
High	IsMasterProtein	D2HWQ2	Ferritin (Fragment) OS=Ailuropoda melanoleuca OX=9646 GN=PANDA_016972 PE=3 SV=1	0	43.843	43	10	36	7	1	183	21.1	5.95	56.42	10	3	100	5.96773e+07	5.96773e+07	High
High	IsMasterProtein	D2I7C5	Elongation factor 1-alpha (Fragment) OS=Ailuropoda melanoleuca OX=9646 GN=PANDA_021816 PE=3 SV=1	0	43.577	21	10	50	1	1	455	49.3	9.1	77.25	10	8	100	9.80919e+07	9.80919e+07	High
High	IsMasterProtein	G1LNL2	Uncharacterized protein (Fragment) OS=Ailuropoda melanoleuca OX=9646 PE=4 SV=1	0	43.386	14	5	63	5	1	424	46.2	6.29	93.51	5	0	100	1.60619e+08	1.60619e+08	High
High	IsMasterProtein	G1LYL6	Protein disulfide isomerase family A member 6 OS=Ailuropoda melanoleuca OX=9646 GN=PDIA6 PE=3 SV=1	0	43.385	24	8	36	8	1	456	49.9	5.24	61.51	8	0	100	2.07488e+07	2.07488e+07	High
High	IsMasterProtein	G1L7L9	Carboxypeptidase OS=Ailuropoda melanoleuca OX=9646 GN=SCPEP1 PE=3 SV=1	0	42.969	18	7	13	7	1	455	51.1	5.64	25.49	7	0	100	1.04064e+07	1.04064e+07	High
High	IsMasterProtein	G1LFL4	Dipeptidyl peptidase 7 OS=Ailuropoda melanoleuca OX=9646 GN=DPP7 PE=4 SV=1	0	42.856	18	6	45	6	1	474	52.4	6.62	62.13	6	0	100	7.40784e+07	7.40784e+07	High
High	IsMasterProtein	G1ME38	Vinculin OS=Ailuropoda melanoleuca OX=9646 GN=VCL PE=4 SV=1	0	42.755	12	11	19	11	1	1137	124.1	5.76	32.31	11	0	100	7.00813e+06	7.00813e+06	High
High	IsMasterProtein	D2H363	ATP synthase subunit beta (Fragment) OS=Ailuropoda melanoleuca OX=9646 GN=ATP5F1B PE=3 SV=1	0	42.485	18	7	20	7	1	528	56.3	5.27	27.93	7	0	100	1.16276e+07	1.16276e+07	High
High	IsMasterProtein	G1L4M4	Leucine aminopeptidase 3 OS=Ailuropoda melanoleuca OX=9646 GN=LAP3 PE=3 SV=1	0	42.422	27	10	29	10	1	521	56.4	7.49	39.24	10	0	100	2.66763e+07	2.66763e+07	High
High	IsMasterProtein	G1L1D1	Matrilin 2 OS=Ailuropoda melanoleuca OX=9646 GN=MATN2 PE=4 SV=1	0	42.356	15	11	26	11	1	959	107.2	6.44	32.32	11	0	100	2.767e+07	2.767e+07	High
High	IsMasterProtein	G1LTG5	Alpha-L-fucosidase OS=Ailuropoda melanoleuca OX=9646 GN=FUCA1 PE=3 SV=1	0	42.181	22	8	25	8	1	472	54.4	6.99	43.14	8	0	100	3.23676e+07	3.23676e+07	High
High	IsMasterProtein	G1LMP2	Uncharacterized protein OS=Ailuropoda melanoleuca OX=9646 GN=SERPINF2 PE=3 SV=1	0	42.18	18	8	47	8	1	491	54.9	6.58	44.9	8	0	100	4.75056e+07	4.75056e+07	High
High	IsMasterProtein	G1L5H8	Uncharacterized protein OS=Ailuropoda melanoleuca OX=9646 PE=3 SV=1	0	42.07	22	7	31	7	1	385	41.1	7.64	45.94	7	0	100	2.32524e+07	2.32524e+07	High
High	IsMasterProtein	D2HCZ3	Uncharacterized protein (Fragment) OS=Ailuropoda melanoleuca OX=9646 GN=FURIN PE=3 SV=1	0	42.061	14	8	54	8	1	793	86.7	6.37	77.26	8	0	100	4.72384e+07	4.72384e+07	High
High	IsMasterProtein	D2HJ06	Ubiquitinyl hydrolase 1 (Fragment) OS=Ailuropoda melanoleuca OX=9646 GN=PANDA_011248 PE=3 SV=1	0	42.049	13	8	29	8	1	868	96.8	5.06	42.79	8	0	100	4.06331e+07	4.06331e+07	High
High	IsMasterProtein	G1MCG0	Uncharacterized protein OS=Ailuropoda melanoleuca OX=9646 PE=4 SV=1	0	41.893	40	6	31	6	1	205	23	7.44	45.37	6	0	100	2.8862e+07	2.8862e+07	High
High	IsMasterProtein	G1M6C1	Sperm equatorial segment protein 1 OS=Ailuropoda melanoleuca OX=9646 GN=SPESP1 PE=4 SV=1	0	41.827	22	10	25	10	1	367	41.2	5.29	27.27	10	0	100	2.5274e+07	2.5274e+07	High
High	IsMasterProtein	D2HS94	Uncharacterized protein (Fragment) OS=Ailuropoda melanoleuca OX=9646 GN=PANDA_014935 PE=4 SV=1	0	41.492	34	9	30	9	1	305	31.8	6.79	51.01	9	0	100	5.18396e+07	5.18396e+07	High	Acetyl [N-Term]
High	IsMasterProtein	D2HWK1	Histone H4 (Fragment) OS=Ailuropoda melanoleuca OX=9646 GN=PANDA_016906 PE=3 SV=1	0	41.387	52	9	97	9	1	113	12.5	11	133.82	9	0	100	1.72064e+08	1.72064e+08	High
High	IsMasterProtein	G1LBN8	Tyrosine 3-monooxygenase/tryptophan 5-monooxygenase activation protein beta OS=Ailuropoda melanoleuca OX=9646 GN=YWHAB PE=3 SV=1	0	41.254	43	9	37	4	1	246	28	4.83	45.64	9	2	100	1.30245e+07	1.30245e+07	High
High	IsMasterProtein	G1LXY1	Calcineurin like phosphoesterase domain containing 1 OS=Ailuropoda melanoleuca OX=9646 GN=CPPED1 PE=4 SV=1	0	41.146	27	7	26	7	1	315	35.1	5.1	37.56	7	0	100	2.05097e+07	2.05097e+07	High
High	IsMasterProtein	G1LIX4	Calmin OS=Ailuropoda melanoleuca OX=9646 GN=CLMN PE=4 SV=1	0	41.008	16	11	20	11	1	1053	116.7	5.11	21.16	11	0	100	9.40204e+06	9.40204e+06	High
High	IsMasterProtein	D2H7X8	Ferritin (Fragment) OS=Ailuropoda melanoleuca OX=9646 GN=FTL PE=2 SV=1	0	40.844	46	6	22	6	1	175	19.9	5.82	42.78	6	0	100	2.16951e+07	2.16951e+07	High
High	IsMasterProtein	G1M762	Uncharacterized protein OS=Ailuropoda melanoleuca OX=9646 GN=HSPA13 PE=3 SV=1	0	40.759	17	8	18	8	1	471	51.8	5.54	27.28	8	0	100	6.82536e+06	6.82536e+06	High
High	IsMasterProtein	G1MHP1	L-lactate dehydrogenase OS=Ailuropoda melanoleuca OX=9646 PE=3 SV=1	0	40.551	24	9	20	9	1	384	42.7	8.66	33.06	9	0	100	2.47941e+07	2.47941e+07	High
High	IsMasterProtein	G1L5G2	Rab GDP dissociation inhibitor OS=Ailuropoda melanoleuca OX=9646 GN=GDI2 PE=3 SV=1	0	40.444	19	7	13	4	1	506	56.5	6.7	22.89	7	0	100	3.92677e+06	3.92677e+06	High
High	IsMasterProtein	G1M664	Uncharacterized protein OS=Ailuropoda melanoleuca OX=9646 GN=LAMB1 PE=4 SV=1	0	40.44	7	10	26	10	1	1831	201.8	5.02	26.18	10	0	100	1.03686e+07	1.03686e+07	High
High	IsMasterProtein	G8A3I2	Heat shock protein beta-1 OS=Ailuropoda melanoleuca OX=9646 GN=HSPB1 PE=2 SV=1	0	40.414	33	10	35	10	1	207	22.9	6.4	34.62	10	0	100	4.74117e+07	4.74117e+07	High
High	IsMasterProtein	G1LPQ5	Alpha-galactosidase OS=Ailuropoda melanoleuca OX=9646 GN=GLA PE=3 SV=1	0	40.347	20	8	27	8	1	421	47.8	6.44	36.8	8	0	100	3.24009e+07	3.24009e+07	High
High	IsMasterProtein	G1LPA5	Uncharacterized protein OS=Ailuropoda melanoleuca OX=9646 PE=4 SV=1	0	39.158	22	4	49	4	1	233	24.9	5.77	86.06	4	0	100	1.12052e+08	1.12052e+08	High
High	IsMasterProtein	G1LYM7	Alpha-L-fucosidase OS=Ailuropoda melanoleuca OX=9646 GN=FUCA2 PE=3 SV=1	0	39.133	28	11	20	11	1	458	53.4	6.99	19.26	11	0	100	1.72803e+07	1.72803e+07	High
High	IsMasterProtein	D2HHZ4	Uncharacterized protein (Fragment) OS=Ailuropoda melanoleuca OX=9646 GN=PANDA_010772 PE=4 SV=1	0	38.96	11	9	40	9	1	1064	112.9	6.38	34.13	9	0	100	4.69276e+07	4.69276e+07	High
High	IsMasterProtein	D2HB31	Uncharacterized protein (Fragment) OS=Ailuropoda melanoleuca OX=9646 GN=PANDA_007700 PE=4 SV=1	0	38.746	6	8	30	8	1	1691	171.7	6.46	35.85	8	0	100	2.20312e+07	2.20312e+07	High
High	IsMasterProtein	D2I042	Eukaryotic translation elongation factor 2 (Fragment) OS=Ailuropoda melanoleuca OX=9646 GN=EEF2 PE=4 SV=1	0	38.498	13	11	18	11	1	858	95.2	6.95	11.82	11	0	100	8.0179e+06	8.0179e+06	High
High	IsMasterProtein	D2HU89	L-lactate dehydrogenase (Fragment) OS=Ailuropoda melanoleuca OX=9646 GN=LDHC PE=3 SV=1	0	38.472	27	10	27	10	1	332	36.2	7.74	24.61	10	0	100	3.32134e+07	3.32134e+07	High
High	IsMasterProtein	D2HS96	Uncharacterized protein (Fragment) OS=Ailuropoda melanoleuca OX=9646 GN=PANDA_014937 PE=4 SV=1	0	38.085	37	2	9	2	1	87	9.4	4.59	39.35	2	0				High
High	IsMasterProtein	G1LV05	DnaJ heat shock protein family (Hsp40) member C3 OS=Ailuropoda melanoleuca OX=9646 GN=DNAJC3 PE=4 SV=1	0	37.511	19	10	31	10	1	508	58.2	5.95	25.04	10	0	100	1.96523e+07	1.96523e+07	High
High	IsMasterProtein	G1LHZ6	Calmodulin 1 OS=Ailuropoda melanoleuca OX=9646 GN=CALM2 PE=4 SV=1	0	37.04	55	6	33	6	1	148	16.7	4.22	58.35	6	0	100	3.07654e+07	3.07654e+07	High	Acetyl [N-Term]
High	IsMasterProtein	G1LIZ2	Tubulin polymerization promoting protein family member 2 OS=Ailuropoda melanoleuca OX=9646 GN=TPPP2 PE=4 SV=1	0	36.971	43	6	21	6	1	179	19.5	9.26	19.06	6	0	100	1.45421e+07	1.45421e+07	High
High	IsMasterProtein	D2HBM7	Uncharacterized protein (Fragment) OS=Ailuropoda melanoleuca OX=9646 GN=PANDA_007940 PE=4 SV=1	0	36.655	19	8	24	8	1	519	56.7	5.4	25.84	8	0	100	2.02342e+07	2.02342e+07	High
High	IsMasterProtein	G1M910	Superoxide dismutase [Cu-Zn] OS=Ailuropoda melanoleuca OX=9646 GN=SOD1 PE=3 SV=1	0	36.371	46	5	22	5	1	154	15.9	6.61	25.91	5	0	100	1.77381e+07	1.77381e+07	High
High	IsMasterProtein	G1L3Z6	N-acetylglucosamine-1-phosphodiester alpha-N-acetylglucosaminidase OS=Ailuropoda melanoleuca OX=9646 GN=NAGPA PE=4 SV=1	0	36.314	15	6	19	6	1	515	55.7	6.24	36.32	6	0	100	2.34553e+07	2.34553e+07	High
High	IsMasterProtein	G1M1T5	ATP synthase subunit alpha OS=Ailuropoda melanoleuca OX=9646 GN=ATP5F1A PE=3 SV=1	0	36.197	17	8	15	8	1	554	59.8	9.19	20.02	8	0	100	1.02491e+07	1.02491e+07	High
High	IsMasterProtein	G1LEG7	Uncharacterized protein OS=Ailuropoda melanoleuca OX=9646 PE=3 SV=1	0	36.08	41	10	27	3	1	229	26.8	7.36	40.11	10	5	100	2.04285e+07	2.04285e+07	High
High	IsMasterProtein	G1LPS2	Insulin like growth factor binding protein 7 OS=Ailuropoda melanoleuca OX=9646 GN=IGFBP7 PE=4 SV=1	0	36.034	22	5	35	5	1	216	22.8	8.57	60.13	5	0	100	7.18628e+07	7.18628e+07	High
High	IsMasterProtein	G1MN40	Uncharacterized protein OS=Ailuropoda melanoleuca OX=9646 GN=HIST1H1E PE=3 SV=1	0	35.748	17	6	14	3	1	219	21.9	11.11	22.19	6	0	100	6.47204e+06	6.47204e+06	High
High	IsMasterProtein	D2HLM0	Uncharacterized protein (Fragment) OS=Ailuropoda melanoleuca OX=9646 GN=KRT84 PE=3 SV=1	0	35.531	9	8	152	1	1	596	64.7	7.99	196.25	8	0	100	3851869	3851869	High
High	IsMasterProtein	G1M174	Uncharacterized protein OS=Ailuropoda melanoleuca OX=9646 GN=MST1 PE=3 SV=1	0	35.325	13	9	38	9	1	725	81.8	7.9	54.01	9	0	100	3.55943e+07	3.55943e+07	High
High	IsMasterProtein	D2H3D7	Uncharacterized protein (Fragment) OS=Ailuropoda melanoleuca OX=9646 GN=PANDA_004202 PE=3 SV=1	0	35.186	12	12	17	12	1	1019	118.1	6.47	13.87	12	0	100	9.53885e+06	9.53885e+06	High
High	IsMasterProtein	G1L4B7	Uncharacterized protein OS=Ailuropoda melanoleuca OX=9646 GN=ADAM7 PE=4 SV=1	0	35.115	12	11	19	11	1	794	90.8	6.89	23.73	11	0	100	5.88973e+06	5.88973e+06	High
High	IsMasterProtein	G1LHM6	GC, vitamin D binding protein OS=Ailuropoda melanoleuca OX=9646 GN=GC PE=4 SV=1	0	34.825	21	11	46	11	1	475	53.2	5.53	56.94	11	0	100	6.15864e+07	6.15864e+07	High
High	IsMasterProtein	G1M4R4	Uncharacterized protein OS=Ailuropoda melanoleuca OX=9646 GN=IL4I1 PE=4 SV=1	0	34.655	14	7	20	7	1	564	62.7	9.1	28.58	7	0	100	7.36366e+06	7.36366e+06	High
High	IsMasterProtein	D2H9G7	Dipeptidase (Fragment) OS=Ailuropoda melanoleuca OX=9646 GN=DPEP3 PE=3 SV=1	0	34.416	13	7	23	7	1	472	52.2	7.91	39.4	7	0	100	2.26058e+07	2.26058e+07	High
High	IsMasterProtein	G1LLX7	Beta-1,4-galactosyltransferase 1 OS=Ailuropoda melanoleuca OX=9646 GN=B4GALT1 PE=4 SV=1	0	34.242	24	7	31	7	1	399	44.7	9.16	44.41	7	0	100	2.41656e+07	2.41656e+07	High
High	IsMasterProtein	D2H1P4	Uncharacterized protein (Fragment) OS=Ailuropoda melanoleuca OX=9646 GN=PANDA_003466 PE=4 SV=1	0	34.189	37	6	156	1	1	149	16.9	8.43	226.38	6	0	100	4.94717e+07	4.94717e+07	High
High	IsMasterProtein	G1MB11	Pentaxin OS=Ailuropoda melanoleuca OX=9646 GN=CRP PE=3 SV=1	0	34.167	37	6	25	6	1	223	25	5.67	52.01	6	0	100	5.47757e+07	5.47757e+07	High
High	IsMasterProtein	G1LDQ6	Proteasome subunit alpha type OS=Ailuropoda melanoleuca OX=9646 GN=PSMA5 PE=3 SV=1	0	34.124	31	7	31	7	1	241	26.4	4.79	41.96	7	0	100	3.49422e+07	3.49422e+07	High
High	IsMasterProtein	D2HWI4	Uncharacterized protein (Fragment) OS=Ailuropoda melanoleuca OX=9646 GN=HIST1H1B PE=3 SV=1	0	33.873	17	6	14	3	1	226	22.6	10.92	21.9	6	3	100	1.69445e+07	1.69445e+07	High
High	IsMasterProtein	G1MD79	Uncharacterized protein OS=Ailuropoda melanoleuca OX=9646 GN=HPX PE=4 SV=1	0	33.722	14	7	29	7	1	465	52	7.06	43.31	7	0	100	5.17429e+07	5.17429e+07	High
High	IsMasterProtein	G1LYK1	Clathrin heavy chain OS=Ailuropoda melanoleuca OX=9646 GN=CLTC PE=3 SV=1	0	33.567	7	9	13	9	1	1675	191.5	5.69	15.09	9	0	100	4.50672e+06	4.50672e+06	High
High	IsMasterProtein	G1LTY3	Procollagen-lysine,2-oxoglutarate 5-dioxygenase 1 OS=Ailuropoda melanoleuca OX=9646 GN=PLOD1 PE=4 SV=1	0	33.494	13	8	18	7	1	732	83.9	7.24	23.67	8	0	100	3810736	3810736	High
High	IsMasterProtein	G1LQ76	Uncharacterized protein (Fragment) OS=Ailuropoda melanoleuca OX=9646 PE=4 SV=1	0	33.346	30	6	128	1	1	185	21	9.11	155.04	6	5	100	4.08179e+08	4.08179e+08	High
High	IsMasterProtein	G1M6I4	Proteasome subunit alpha type OS=Ailuropoda melanoleuca OX=9646 GN=PSMA8 PE=3 SV=1	0	33.252	26	5	15	2	1	256	28.6	8.87	21.36	5	3	100	9.39537e+06	9.39537e+06	High
High	IsMasterProtein	G1LAD5	alpha-1,2-Mannosidase OS=Ailuropoda melanoleuca OX=9646 GN=MAN1A1 PE=3 SV=1	0	33.225	16	8	23	8	1	597	67.4	6.24	30.02	8	0	100	1.68027e+07	1.68027e+07	High
High	IsMasterProtein	G1LN24	Histone H2B OS=Ailuropoda melanoleuca OX=9646 PE=3 SV=1	0	33.217	45	7	36	1	1	137	15.2	10.33	27.55	7	0	100	3.80514e+06	3.80514e+06	High
High	IsMasterProtein	D2HWG2	Prominin 2 (Fragment) OS=Ailuropoda melanoleuca OX=9646 GN=PROM2 PE=4 SV=1	0	32.778	9	5	13	5	1	811	90	6.74	24.57	5	0	100	1.1655e+07	1.1655e+07	High
High	IsMasterProtein	G1LU99	Histone H2B OS=Ailuropoda melanoleuca OX=9646 PE=3 SV=1	0	32.426	36	7	32	1	1	172	19.1	10.3	27.55	7	6	100	5.04727e+07	5.04727e+07	High
High	IsMasterProtein	D2HC39	Uncharacterized protein (Fragment) OS=Ailuropoda melanoleuca OX=9646 GN=PRDX1 PE=4 SV=1	0	32.344	40	9	64	6	1	199	22.1	8.13	86.15	9	3	100	8.81644e+07	8.81644e+07	High
High	IsMasterProtein	G1LA28	T-complex protein 1 subunit delta OS=Ailuropoda melanoleuca OX=9646 GN=CCT4 PE=3 SV=1	0	31.956	16	7	24	7	1	539	58	7.83	23.71	7	0	100	7.02763e+06	7.02763e+06	High
High	IsMasterProtein	G1LEC7	Uncharacterized protein OS=Ailuropoda melanoleuca OX=9646 PE=4 SV=1	0	31.952	37	9	23	2	1	228	26.5	7.96	29.05	9	0	100	1.61767e+06	1.61767e+06	High
High	IsMasterProtein	G1LHG9	Family with sequence similarity 3 member C OS=Ailuropoda melanoleuca OX=9646 GN=FAM3C PE=4 SV=1	0	30.687	30	6	31	6	1	227	24.7	7.97	57.95	6	0	100	65953945	65953945	High
High	IsMasterProtein	G1L213	Stomatin OS=Ailuropoda melanoleuca OX=9646 GN=STOM PE=4 SV=1	0	30.67	29	7	27	6	1	285	31.4	8.72	29.01	7	1	100	2.11859e+07	2.11859e+07	High
High	IsMasterProtein	D2HUU2	Uncharacterized protein (Fragment) OS=Ailuropoda melanoleuca OX=9646 GN=MUC15 PE=4 SV=1	0	30.329	12	4	45	4	1	333	36.4	5.68	41.81	4	0	100	6.52943e+07	6.52943e+07	High
High	IsMasterProtein	G1MIG1	Uncharacterized protein OS=Ailuropoda melanoleuca OX=9646 GN=GGH PE=4 SV=1	0	30.116	27	6	22	1	1	234	26.1	8.84	34.53	6	0	100	9.82601e+06	9.82601e+06	High
High	IsMasterProtein	G1LAX4	Scavenger receptor cysteine rich family member with 5 domains OS=Ailuropoda melanoleuca OX=9646 GN=SSC5D PE=4 SV=1	0	30.102	5	8	27	8	1	1415	148.2	6.15	41.33	8	0	100	2.88783e+07	2.88783e+07	High
High	IsMasterProtein	D2GYR4	Peptidyl-prolyl cis-trans isomerase (Fragment) OS=Ailuropoda melanoleuca OX=9646 GN=PPIB PE=3 SV=1	0	30.096	35	7	28	7	1	216	23.8	9.32	24.44	7	0	100	1.62947e+07	1.62947e+07	High
High	IsMasterProtein	D2I1F1	L-lactate dehydrogenase (Fragment) OS=Ailuropoda melanoleuca OX=9646 GN=LDHB PE=3 SV=1	0	29.935	33	9	27	9	1	334	36.6	6.05	22.76	9	0	100	1.07369e+07	1.07369e+07	High
High	IsMasterProtein	G1LPU6	Uncharacterized protein OS=Ailuropoda melanoleuca OX=9646 GN=YWHAQ PE=3 SV=1	0	29.804	30	7	31	3	1	245	27.8	4.87	40.36	7	0	100	1.71284e+07	1.71284e+07	High	Acetyl [N-Term]
High	IsMasterProtein	G1LYC5	Uncharacterized protein OS=Ailuropoda melanoleuca OX=9646 PE=4 SV=1	0	29.64	40	4	1370	4	1	83	9.3	4.59	1821	4	0	100	3.95211e+10	3.95211e+10	High
High	IsMasterProtein	G1LHJ8	Dynein cytoplasmic 1 heavy chain 1 OS=Ailuropoda melanoleuca OX=9646 GN=DYNC1H1 PE=4 SV=1	0	29.444	3	13	19	13	1	4646	532.1	6.49	17.99	13	0	100	4.07205e+06	4.07205e+06	High
High	IsMasterProtein	G1LY51	Ubiquitin carboxyl-terminal hydrolase OS=Ailuropoda melanoleuca OX=9646 GN=UCHL3 PE=3 SV=1	0	29.403	40	7	19	7	1	230	26.2	4.92	30.78	7	0	100	1.95829e+07	1.95829e+07	High
High	IsMasterProtein	D2HZ11	Carboxypeptidase (Fragment) OS=Ailuropoda melanoleuca OX=9646 GN=CTSA PE=3 SV=1	0	29.358	14	7	14	7	1	496	55.9	6.33	23.93	7	0	100	8.85729e+06	8.85729e+06	High
High	IsMasterProtein	G1M8B3	Uncharacterized protein OS=Ailuropoda melanoleuca OX=9646 PE=4 SV=1	0	29.249	12	3	119	3	1	288	31	7.09	94.36	3	0	100	2.52657e+08	2.52657e+08	High
High	IsMasterProtein	D2GW37	Beta-2-microglobulin (Fragment) OS=Ailuropoda melanoleuca OX=9646 GN=B2M PE=3 SV=1	0	28.767	27	4	49	4	1	92	10.7	6.92	53.13	4	0	100	1.21952e+08	1.21952e+08	High
High	IsMasterProtein	G1LVJ5	Uncharacterized protein OS=Ailuropoda melanoleuca OX=9646 PE=3 SV=1	0	28.658	18	6	26	6	1	366	40.1	6.99	34.68	6	0	100	4.16144e+07	4.16144e+07	High
High	IsMasterProtein	D2I6S6	Ferritin (Fragment) OS=Ailuropoda melanoleuca OX=9646 GN=PANDA_021552 PE=3 SV=1	0	28.559	27	6	28	3	1	183	21	6.79	33.35	6	0	100	8.7655e+06	8.7655e+06	High
High	IsMasterProtein	G1M782	Aldehyde dehydrogenase 1 family member A3 OS=Ailuropoda melanoleuca OX=9646 GN=ALDH1A3 PE=3 SV=1	0	28.44	15	8	24	7	1	498	54.9	7.3	28.15	8	1	100	1.86878e+07	1.86878e+07	High
High	IsMasterProtein	G1LFR9	Annexin OS=Ailuropoda melanoleuca OX=9646 GN=ANXA3 PE=3 SV=1	0	28.396	21	7	13	7	1	324	36.5	6.55	8.76	7	0	100	4.45026e+06	4.45026e+06	High
High	IsMasterProtein	G1MGH3	Uncharacterized protein OS=Ailuropoda melanoleuca OX=9646 PE=4 SV=1	0	28.312	23	4	17	4	1	206	23.5	5.3	13.39	4	0	100	8.9479e+06	8.9479e+06	High
High	IsMasterProtein	G1L5X9	Uncharacterized protein OS=Ailuropoda melanoleuca OX=9646 GN=CAPG PE=4 SV=1	0	28.258	21	6	17	6	1	349	38.9	6.2	27.15	6	0	100	1.02805e+07	1.02805e+07	High
High	IsMasterProtein	G1LNB3	Desmoglein 1 OS=Ailuropoda melanoleuca OX=9646 GN=DSG1 PE=4 SV=1	0	28.209	6	7	27	7	1	1065	114.6	4.92	17.23	7	0	100	2.07131e+07	2.07131e+07	High
High	IsMasterProtein	G1LLF6	Beta-galactosidase (Fragment) OS=Ailuropoda melanoleuca OX=9646 PE=3 SV=1	0	28.169	12	7	20	7	1	638	72.6	9.09	23.28	7	0	100	6.5642e+06	6.5642e+06	High
High	IsMasterProtein	G1M719	Uncharacterized protein OS=Ailuropoda melanoleuca OX=9646 GN=LIPI PE=3 SV=1	0	28.075	14	7	27	7	1	448	50.8	8.15	28.87	7	0	100	2.40047e+07	2.40047e+07	High
High	IsMasterProtein	G1MCD1	Chaperonin containing TCP1 subunit 6A OS=Ailuropoda melanoleuca OX=9646 GN=CCT6A PE=3 SV=1	0	28.062	16	9	10	9	1	528	57.5	6.95	7.08	9	0	100	2.85697e+06	2.85697e+06	High
High	IsMasterProtein	G1M1D0	Cathepsin Z OS=Ailuropoda melanoleuca OX=9646 GN=CTSZ PE=3 SV=1	0	28.023	21	5	32	5	1	256	28.6	6.04	45.03	5	0	100	5.29406e+07	5.29406e+07	High
High	IsMasterProtein	D2H3I1	Uncharacterized protein (Fragment) OS=Ailuropoda melanoleuca OX=9646 GN=PANDA_004258 PE=4 SV=1	0	27.923	9	7	19	7	1	955	105.5	6.55	17.48	7	0	100	1.14683e+07	1.14683e+07	High
High	IsMasterProtein	D2HMR2	Uncharacterized protein (Fragment) OS=Ailuropoda melanoleuca OX=9646 GN=PANDA_012896 PE=3 SV=1	0	27.856	9	2	13	2	1	339	37.7	6.06	25.81	2	0	100	1.2191e+07	1.2191e+07	High
High	IsMasterProtein	G1M4V0	Uncharacterized protein OS=Ailuropoda melanoleuca OX=9646 GN=VWA1 PE=4 SV=1	0	27.776	18	4	17	4	1	309	33	5.59	26.81	4	0	100	9.6892e+06	9.6892e+06	High
High	IsMasterProtein	G1L5F2	Polypeptide N-acetylgalactosaminyltransferase OS=Ailuropoda melanoleuca OX=9646 GN=GALNT6 PE=3 SV=1	0	27.68	14	5	10	5	1	634	72.3	7.9	24.03	5	0	100	6.42511e+06	6.42511e+06	High
High	IsMasterProtein	G1M5B6	Uncharacterized protein OS=Ailuropoda melanoleuca OX=9646 PE=3 SV=1	0	27.613	17	8	15	8	1	575	61.3	5.74	10.55	8	0	100	1.05875e+07	1.05875e+07	High
High	IsMasterProtein	G1M0L6	Uncharacterized protein OS=Ailuropoda melanoleuca OX=9646 GN=PKP1 PE=4 SV=1	0	27.526	10	7	27	7	1	727	80.7	8.97	33.44	7	0	100	3.01706e+07	3.01706e+07	High
High	IsMasterProtein	G1LB40	Carbonic anhydrase 6 OS=Ailuropoda melanoleuca OX=9646 GN=CA6 PE=4 SV=1	0	27.461	19	6	31	6	1	320	36.3	7.28	50.11	6	0	100	8.88618e+07	8.88618e+07	High
High	IsMasterProtein	D2HMF6	Uncharacterized protein (Fragment) OS=Ailuropoda melanoleuca OX=9646 GN=SGTA PE=4 SV=1	0	27.348	21	5	21	5	1	313	34.1	4.94	29.21	5	0	100	1.37715e+07	1.37715e+07	High
High	IsMasterProtein	D2H345	Uncharacterized protein (Fragment) OS=Ailuropoda melanoleuca OX=9646 GN=PANDA_004079 PE=4 SV=1	0	27.232	45	5	21	4	1	135	15.1	4.6	19.02	5	1	100	28532096	28532096	High
High	IsMasterProtein	G1M044	Uncharacterized protein OS=Ailuropoda melanoleuca OX=9646 GN=AKAP4 PE=4 SV=1	0	27.211	8	7	29	6	1	856	94.3	6.25	38.75	7	0	100	2.81023e+07	2.81023e+07	High
High	IsMasterProtein	G1L1S3	Uncharacterized protein OS=Ailuropoda melanoleuca OX=9646 GN=PLA2R1 PE=4 SV=1	0	27.162	3	3	7	3	1	1462	167.8	6.21	9.12	3	0	100	3.01048e+06	3.01048e+06	High
High	IsMasterProtein	G1LE20	Fructose-bisphosphate aldolase OS=Ailuropoda melanoleuca OX=9646 GN=ALDOC PE=3 SV=1	0	26.887	13	4	31	2	1	453	48.7	7.69	32.74	4	0	100	1.41326e+07	1.41326e+07	High
High	IsMasterProtein	D2HZW5	D-3-phosphoglycerate dehydrogenase (Fragment) OS=Ailuropoda melanoleuca OX=9646 GN=PHGDH PE=3 SV=1	0	26.87	14	6	19	6	1	533	56.4	6.71	32.87	6	0	100	9.42345e+06	9.42345e+06	High
High	IsMasterProtein	G1LEK1	Glutathione S-transferase OS=Ailuropoda melanoleuca OX=9646 GN=GSTM3 PE=3 SV=1	0	26.575	32	8	27	8	1	231	27.2	5.78	29.51	8	0	100	3.69891e+07	3.69891e+07	High
High	IsMasterProtein	G1LKG1	Galectin OS=Ailuropoda melanoleuca OX=9646 GN=LGALS3 PE=4 SV=1	0	26.382	17	5	22	5	1	269	28	8.12	9.99	5	0	100	1.8855e+08	1.8855e+08	High
High	IsMasterProtein	G1LXD1	Acid sphingomyelinase-like phosphodiesterase OS=Ailuropoda melanoleuca OX=9646 GN=SMPDL3B PE=3 SV=1	0	26.218	14	6	17	6	1	456	50.9	6.52	26.32	6	0	100	2.12556e+07	2.12556e+07	High
High	IsMasterProtein	D2H6Z9	Uncharacterized protein (Fragment) OS=Ailuropoda melanoleuca OX=9646 GN=SERPINB13 PE=3 SV=1	0	26.174	6	5	12	5	1	390	44.6	5.41	16.95	5	0	100	5.71965e+07	5.71965e+07	High
High	IsMasterProtein	D2H9W8	T-complex protein 1 subunit epsilon (Fragment) OS=Ailuropoda melanoleuca OX=9646 GN=CCT5 PE=3 SV=1	0	26.153	15	10	22	10	1	541	59.6	5.82	22.04	10	0	100	1.10741e+07	1.10741e+07	High
High	IsMasterProtein	G1LL53	Complement C3 OS=Ailuropoda melanoleuca OX=9646 GN=C3 PE=4 SV=1	0	26.098	4	7	22	7	1	1702	190.5	6.4	25.24	7	0	100	9.68657e+06	9.68657e+06	High
High	IsMasterProtein	G1L6A5	Uncharacterized protein (Fragment) OS=Ailuropoda melanoleuca OX=9646 PE=4 SV=1	0	26.085	4	5	9	5	1	1746	191.4	7.34	20.74	5	0	100	1.05794e+07	1.05794e+07	High
High	IsMasterProtein	G1M4A3	Proteasome endopeptidase complex OS=Ailuropoda melanoleuca OX=9646 GN=PSMA7 PE=3 SV=1	0	25.929	25	4	17	1	1	216	24.3	8.7	18.94	4	0	100	1113758	1113758	High
High	IsMasterProtein	G1L307	Aldehyde dehydrogenase OS=Ailuropoda melanoleuca OX=9646 GN=ALDH3B1 PE=3 SV=1	0	25.708	16	7	12	7	1	470	52.1	8.05	13.08	7	0	100	5.45166e+06	5.45166e+06	High	Acetyl [N-Term]
High	IsMasterProtein	G1LBV3	Calsyntenin 1 OS=Ailuropoda melanoleuca OX=9646 GN=CLSTN1 PE=4 SV=1	0	25.669	10	6	13	6	1	951	106.1	4.83	19.96	6	0	100	9.49214e+06	9.49214e+06	High
High	IsMasterProtein	G1LRE0	Chloride intracellular channel protein OS=Ailuropoda melanoleuca OX=9646 PE=3 SV=1	0	25.587	28	4	14	4	1	249	27.8	5.4	17.29	4	0	100	1.65428e+07	1.65428e+07	High
High	IsMasterProtein	G1LNZ3	Glyoxalase domain containing 4 OS=Ailuropoda melanoleuca OX=9646 GN=GLOD4 PE=4 SV=1	0	25.49	15	5	13	5	1	488	53.7	9.33	19.22	5	0	100	7.92632e+06	7.92632e+06	High
High	IsMasterProtein	G1MEC4	Uncharacterized protein OS=Ailuropoda melanoleuca OX=9646 GN=EIF4A1 PE=3 SV=1	0	25.469	20	7	13	7	1	406	46.1	5.48	11.95	7	0	100	6.34746e+06	6.34746e+06	High
High	IsMasterProtein	G1LMR8	N-acetylglucosamine-1-phosphate transferase subunit gamma OS=Ailuropoda melanoleuca OX=9646 GN=GNPTG PE=4 SV=1	0	25.215	18	4	21	4	1	309	34.4	7.96	36	4	0	100	2.34467e+07	2.34467e+07	High
High	IsMasterProtein	G1M216	Proteasome subunit alpha type OS=Ailuropoda melanoleuca OX=9646 GN=PSMA4 PE=3 SV=1	0	25.211	30	7	19	7	1	261	29.4	7.33	19.23	7	0	100	1.14318e+07	1.14318e+07	High
High	IsMasterProtein	G1LZT6	Uncharacterized protein OS=Ailuropoda melanoleuca OX=9646 PE=3 SV=1	0	25.093	10	6	23	1	1	512	56.4	5.68	20.48	6	0				High
High	IsMasterProtein	G1LNL1	Uncharacterized protein OS=Ailuropoda melanoleuca OX=9646 GN=YWHAE PE=3 SV=1	0	24.971	25	7	31	6	1	255	29.1	4.74	32.91	7	0	100	1.00324e+07	1.00324e+07	High	Acetyl [N-Term]
High	IsMasterProtein	G1LBG7	Uncharacterized protein OS=Ailuropoda melanoleuca OX=9646 GN=RPS27A PE=4 SV=1	0	24.819	30	4	88	4	1	156	18	9.64	81.28	4	0	100	1.39964e+08	1.39964e+08	High
High	IsMasterProtein	G1LU76	Histone H2A OS=Ailuropoda melanoleuca OX=9646 PE=3 SV=1	0	24.814	52	5	50	2	1	144	15.6	11.05	72.55	5	0	100	6801405	6801405	High
High	IsMasterProtein	G1LGH1	WD repeat domain 1 OS=Ailuropoda melanoleuca OX=9646 GN=WDR1 PE=4 SV=1	0	24.685	16	10	22	10	1	624	67.7	6.81	14.58	10	0	100	9.86629e+06	9.86629e+06	High
High	IsMasterProtein	G1M221	ATPase H+ transporting V1 subunit B2 OS=Ailuropoda melanoleuca OX=9646 GN=ATP6V1B2 PE=3 SV=1	0	24.673	16	7	20	7	1	515	56.9	5.81	17.66	7	0	100	1.11798e+07	1.11798e+07	High
High	IsMasterProtein	G1L8R6	Arylsulfatase A OS=Ailuropoda melanoleuca OX=9646 GN=ARSA PE=4 SV=1	0	24.639	11	5	23	5	1	509	53.7	5.58	37.78	5	0	100	1.91634e+07	1.91634e+07	High
High	IsMasterProtein	D2H9A9	Uncharacterized protein (Fragment) OS=Ailuropoda melanoleuca OX=9646 GN=CANT1 PE=4 SV=1	0	24.255	18	6	15	6	1	401	44.8	6.29	25.1	6	0	100	5.05971e+06	5.05971e+06	High
High	IsMasterProtein	G1MIJ5	N-acetylglucosamine-6-sulfatase OS=Ailuropoda melanoleuca OX=9646 GN=GNS PE=3 SV=1	0	24.25	11	6	21	6	1	552	61.9	8.13	32.75	6	0	100	1.701e+07	1.701e+07	High
High	IsMasterProtein	G1LPD5	Uncharacterized protein OS=Ailuropoda melanoleuca OX=9646 GN=PDCD6 PE=4 SV=1	0	24.222	43	6	9	6	1	189	21.7	5.4	10.63	6	0	100	4.89626e+06	4.89626e+06	High
High	IsMasterProtein	G1M9R1	Uncharacterized protein OS=Ailuropoda melanoleuca OX=9646 GN=RAB7A PE=4 SV=1	0	23.934	35	6	10	6	1	207	23.5	6.7	17.76	6	0	100	7.92336e+06	7.92336e+06	High
High	IsMasterProtein	G1L6X6	Proteasome subunit alpha type OS=Ailuropoda melanoleuca OX=9646 GN=PSMA3 PE=3 SV=1	0	23.916	22	5	12	5	1	255	28.4	5.44	20.12	5	0	100	1.0204e+07	1.0204e+07	High
High	IsMasterProtein	D2I568	Uncharacterized protein (Fragment) OS=Ailuropoda melanoleuca OX=9646 GN=PANDA_020803 PE=4 SV=1	0	23.857	21	6	13	6	1	372	40.8	5.25	7.1	6	0	100	2.27548e+06	2.27548e+06	High
High	IsMasterProtein	D2H4P3	Uncharacterized protein (Fragment) OS=Ailuropoda melanoleuca OX=9646 GN=PANDA_004783 PE=3 SV=1	0	23.787	47	5	29	5	1	165	18.4	8.09	35.37	5	0	100	76092267	76092267	High	Acetyl [N-Term]
High	IsMasterProtein	D2HEM9	Serpin family A member 3 (Fragment) OS=Ailuropoda melanoleuca OX=9646 GN=SERPINA3 PE=3 SV=1	0	23.674	17	6	17	6	1	426	47.5	6.55	30.49	6	0	100	1.02191e+07	1.02191e+07	High
High	IsMasterProtein	G1L509	Cell growth regulator with EF-hand domain 1 OS=Ailuropoda melanoleuca OX=9646 GN=CGREF1 PE=4 SV=1	0	23.595	27	7	21	7	1	264	28.4	4.4	17.94	7	0	100	18361527	18361527	High
High	IsMasterProtein	G1L2A5	Chromosome 1 open reading frame 56 OS=Ailuropoda melanoleuca OX=9646 GN=C1orf56 PE=4 SV=1	0	23.401	15	3	12	3	1	333	36.3	8.5	27.19	3	0	100	388148	388148	High
High	IsMasterProtein	G1MAV4	Proteasome subunit alpha type OS=Ailuropoda melanoleuca OX=9646 GN=PSMA6 PE=3 SV=1	0	23.311	22	5	18	5	1	246	27.4	6.76	23.52	5	0	100	1.65465e+07	1.65465e+07	High
High	IsMasterProtein	G1L6J5	Uncharacterized protein OS=Ailuropoda melanoleuca OX=9646 GN=MYH10 PE=3 SV=1	0	23.032	2	6	9	1	1	2018	233.6	5.55	13.53	6	0	100	4.29882e+06	4.29882e+06	High
High	IsMasterProtein	G1LU28	Uncharacterized protein OS=Ailuropoda melanoleuca OX=9646 GN=EVPL PE=4 SV=1	0	23.026	4	7	10	7	1	2033	231	6.77	3.52	7	0	100	4.04974e+06	4.04974e+06	High
High	IsMasterProtein	D2GUL3	Glucosamine-6-phosphate isomerase (Fragment) OS=Ailuropoda melanoleuca OX=9646 GN=GNPDA1 PE=3 SV=1	0	22.97	31	7	9	6	1	289	32.5	6.38	12.84	7	0	100	3.19108e+06	3.19108e+06	High
High	IsMasterProtein	D2HM80	Uncharacterized protein (Fragment) OS=Ailuropoda melanoleuca OX=9646 GN=YWHAG PE=3 SV=1	0	22.946	31	7	27	3	1	247	28.3	4.89	25.37	7	0	100	5.3881e+06	5.3881e+06	High
High	IsMasterProtein	G1LIC1	Uncharacterized protein OS=Ailuropoda melanoleuca OX=9646 PE=4 SV=1	0	22.802	10	5	8	2	1	829	93.8	6.52	7.79	5	0	100	2.14402e+06	2.14402e+06	High
High	IsMasterProtein	G1LBD8	Nitrilase family member 2 OS=Ailuropoda melanoleuca OX=9646 GN=NIT2 PE=4 SV=1	0	22.799	20	5	18	5	1	282	31.1	6.37	34.56	5	0	100	2.2585e+07	2.2585e+07	High
High	IsMasterProtein	D2HJR7	Protein S100 (Fragment) OS=Ailuropoda melanoleuca OX=9646 GN=S100A6 PE=3 SV=1	0	22.797	33	4	19	4	1	90	10	5.17	31.05	4	0	100	2.83455e+07	2.83455e+07	High
High	IsMasterProtein	G1ME90	Uncharacterized protein OS=Ailuropoda melanoleuca OX=9646 PE=4 SV=1	0	22.695	26	4	11	2	1	143	15.8	5.72	16.26	4	0	100	3.88442e+06	3.88442e+06	High
High	IsMasterProtein	G1LPY1	Phospholipase B-like OS=Ailuropoda melanoleuca OX=9646 GN=PLBD2 PE=3 SV=1	0	22.651	12	6	15	6	1	559	62.9	6.54	22.75	6	0	100	1.34136e+07	1.34136e+07	High
High	IsMasterProtein	G1MIG2	Uncharacterized protein OS=Ailuropoda melanoleuca OX=9646 GN=GGH PE=4 SV=1	0	22.504	25	6	19	1	1	232	26	9.23	27.74	6	4	100	3.06705e+07	3.06705e+07	High
High	IsMasterProtein	G1M7L4	T-complex protein 1 subunit gamma OS=Ailuropoda melanoleuca OX=9646 GN=CCT3 PE=3 SV=1	0	22.435	15	7	27	7	1	577	63.3	6.76	15.41	7	0	100	6.41224e+06	6.41224e+06	High
High	IsMasterProtein	D2I3Z5	Uncharacterized protein (Fragment) OS=Ailuropoda melanoleuca OX=9646 GN=PANDA_020281 PE=4 SV=1	0	22.379	30	5	13	5	1	199	22.2	6.71	22.19	5	0	100	6.83444e+06	6.83444e+06	High
High	IsMasterProtein	G1M2V2	Annexin OS=Ailuropoda melanoleuca OX=9646 GN=ANXA11 PE=3 SV=1	0	22.138	16	8	19	7	1	507	54.7	7.65	14.75	8	0	100	3.72335e+06	3.72335e+06	High
High	IsMasterProtein	D2I241	Uncharacterized protein (Fragment) OS=Ailuropoda melanoleuca OX=9646 GN=PANDA_019420 PE=4 SV=1	0	22.132	36	2	11	2	1	86	9.9	5.3	13.58	2	0	100	1.3787e+07	1.3787e+07	High
High	IsMasterProtein	D2HUN9	40S ribosomal protein S8 (Fragment) OS=Ailuropoda melanoleuca OX=9646 GN=RPS8 PE=3 SV=1	0	22.052	29	6	8	6	1	208	24.2	10.32	9.04	6	0	100	2.89555e+06	2.89555e+06	High
High	IsMasterProtein	G1LQP5	Biotinidase OS=Ailuropoda melanoleuca OX=9646 GN=BTD PE=4 SV=1	0	22.011	9	4	17	4	1	543	60.7	6.46	28.35	4	0	100	1.94529e+07	1.94529e+07	High
High	IsMasterProtein	G1LW61	Uncharacterized protein OS=Ailuropoda melanoleuca OX=9646 GN=LRP2 PE=4 SV=1	0	21.938	2	7	12	7	1	4621	517.7	5.06	7.19	7	0	100	5.88396e+06	5.88396e+06	High
High	IsMasterProtein	G1LBT0	Golgi membrane protein 1 OS=Ailuropoda melanoleuca OX=9646 GN=GOLM1 PE=4 SV=1	0	21.827	26	5	24	5	1	261	29.4	8.41	27.94	5	0	100	1.19605e+07	1.19605e+07	High
High	IsMasterProtein	D2HJS0	Uncharacterized protein (Fragment) OS=Ailuropoda melanoleuca OX=9646 GN=PANDA_011571 PE=4 SV=1	0	21.7	41	5	23	5	1	92	10.7	5.74	17.99	5	0	100	1.12665e+08	1.12665e+08	High
High	IsMasterProtein	D2HRL0	Uncharacterized protein (Fragment) OS=Ailuropoda melanoleuca OX=9646 GN=PANDA_014635 PE=4 SV=1	0	21.699	17	6	14	6	1	421	50.2	5.12	12.85	6	0	100	2.43093e+06	2.43093e+06	High
High	IsMasterProtein	G1LCD4	Carboxylic ester hydrolase OS=Ailuropoda melanoleuca OX=9646 GN=CEL PE=3 SV=1	0	21.433	9	6	12	6	1	614	65.7	6.15	4.12	6	0	100	7.36978e+06	7.36978e+06	High
High	IsMasterProtein	G1L7R2	Protein disulfide-isomerase A4 OS=Ailuropoda melanoleuca OX=9646 GN=PDIA4 PE=3 SV=1	0	21.357	11	6	18	6	1	643	72.6	5.16	11.22	6	0	100	5.28981e+07	5.28981e+07	High
High	IsMasterProtein	G1M738	N-ribosyldihydronicotinamide:quinone reductase 2 OS=Ailuropoda melanoleuca OX=9646 GN=NQO2 PE=4 SV=1	0	21.254	18	6	14	6	1	230	26	6.92	9.97	6	0	100	6.62345e+06	6.62345e+06	High
High	IsMasterProtein	D2HIE3	Uncharacterized protein (Fragment) OS=Ailuropoda melanoleuca OX=9646 GN=MGAT2 PE=4 SV=1	0	21.2	10	4	9	4	1	446	51.3	8.31	17.03	4	0	100	5.92875e+06	5.92875e+06	High
High	IsMasterProtein	G1M5M4	Glutathione peroxidase OS=Ailuropoda melanoleuca OX=9646 PE=3 SV=1	0	21.187	18	3	129	1	1	136	15.4	7.99	163.43	3	0	100	3.17598e+06	3.17598e+06	High
High	IsMasterProtein	D2HGR2	Uncharacterized protein (Fragment) OS=Ailuropoda melanoleuca OX=9646 GN=PANDA_010232 PE=4 SV=1	0	21.157	28	4	12	4	1	210	23.5	7.3	13.21	4	0	100	1.6472e+07	1.6472e+07	High
High	IsMasterProtein	G1L6T1	Proteasome subunit alpha type OS=Ailuropoda melanoleuca OX=9646 GN=PSMA1 PE=3 SV=1	0	21.111	25	6	23	6	1	263	29.5	6.8	21.91	6	0	100	1.35591e+07	1.35591e+07	High
High	IsMasterProtein	G1M242	Uncharacterized protein OS=Ailuropoda melanoleuca OX=9646 GN=APOC1 PE=4 SV=1	0	21.097	43	7	29	7	1	88	9.6	9.19	13.46	7	0	100	3.56145e+07	3.56145e+07	High
High	IsMasterProtein	D2H147	Uncharacterized protein (Fragment) OS=Ailuropoda melanoleuca OX=9646 GN=PANDA_003213 PE=4 SV=1	0	21.026	3	6	8	6	1	2494	286.5	5.41	1.77	6	0	100	208256	208256	High
High	IsMasterProtein	G1L2M2	Uncharacterized protein (Fragment) OS=Ailuropoda melanoleuca OX=9646 PE=4 SV=1	0	20.905	12	5	45	5	1	450	49.1	5.94	57.91	5	0	100	1.24406e+08	1.24406e+08	High
High	IsMasterProtein	G1MHW9	Hexokinase 1 OS=Ailuropoda melanoleuca OX=9646 GN=HK1 PE=3 SV=1	0	20.9	7	7	13	7	1	951	105.9	6.8	6.09	7	0	100	1.05247e+07	1.05247e+07	High
High	IsMasterProtein	G1M7X2	Nucleobindin 1 OS=Ailuropoda melanoleuca OX=9646 GN=NUCB1 PE=4 SV=1	0	20.883	13	6	19	6	1	459	53.4	5.16	20.51	6	0	100	5.623e+06	5.623e+06	High
High	IsMasterProtein	D2H957	Proenkephalin (Fragment) OS=Ailuropoda melanoleuca OX=9646 GN=PENK PE=3 SV=1	0	20.876	17	4	22	4	1	266	30.5	5.69	26.92	4	0	100	1.13436e+07	1.13436e+07	High
High	IsMasterProtein	G1MHF2	Uncharacterized protein OS=Ailuropoda melanoleuca OX=9646 GN=FSTL4 PE=4 SV=1	0	20.804	9	5	15	5	1	842	92	5.87	18.85	5	0	100	4.85207e+06	4.85207e+06	High
High	IsMasterProtein	G1MCH6	Uncharacterized protein OS=Ailuropoda melanoleuca OX=9646 GN=AKR1B1 PE=4 SV=1	0	20.761	16	6	19	6	1	316	35.8	7.21	27.77	6	0	100	1.74704e+07	1.74704e+07	High
High	IsMasterProtein	G1LPP8	Uncharacterized protein OS=Ailuropoda melanoleuca OX=9646 GN=OLFM4 PE=4 SV=1	0	20.726	13	5	9	5	1	504	56.6	5.54	13.18	5	0	100	6.05463e+06	6.05463e+06	High
High	IsMasterProtein	G1MFC8	Beta-1,4-glucuronyltransferase 1 OS=Ailuropoda melanoleuca OX=9646 GN=B4GAT1 PE=4 SV=1	0	20.598	11	4	22	4	1	421	47.7	7.24	35.4	4	0	100	3.49932e+07	3.49932e+07	High
High	IsMasterProtein	D2HMA6	ATPase H+ transporting V1 subunit A (Fragment) OS=Ailuropoda melanoleuca OX=9646 GN=ATP6V1A PE=3 SV=1	0	20.523	10	6	15	6	1	617	68.3	5.52	12.22	6	0	100	4.80198e+06	4.80198e+06	High
High	IsMasterProtein	D2HA21	Uncharacterized protein (Fragment) OS=Ailuropoda melanoleuca OX=9646 GN=PARK7 PE=4 SV=1	0	20.5	34	5	28	5	1	189	20	6.79	49.66	5	0	100	2.38256e+07	2.38256e+07	High
High	IsMasterProtein	G1LS60	Alpha-galactosidase OS=Ailuropoda melanoleuca OX=9646 GN=NAGA PE=3 SV=1	0	20.26	10	3	12	3	1	411	46.4	5.58	22.37	3	0	100	8.16351e+06	8.16351e+06	High
High	IsMasterProtein	G1LB84	Uncharacterized protein OS=Ailuropoda melanoleuca OX=9646 GN=NPM1 PE=4 SV=1	0	20.009	14	3	9	3	1	294	32.6	4.75	1.87	3	0	100	2.84916e+06	2.84916e+06	High
High	IsMasterProtein	G1L761	Carbonic anhydrase 2 OS=Ailuropoda melanoleuca OX=9646 GN=CA2 PE=4 SV=1	0	19.933	27	5	13	5	1	261	29.4	7.15	14.45	5	0	100	1.89358e+07	1.89358e+07	High
High	IsMasterProtein	D2GZ31	Uncharacterized protein (Fragment) OS=Ailuropoda melanoleuca OX=9646 GN=MINPP1 PE=3 SV=1	0	19.849	13	6	7	6	1	487	55.2	7.33	8.71	6	0	100	1.62317e+07	1.62317e+07	High
High	IsMasterProtein	G1MG01	Uncharacterized protein OS=Ailuropoda melanoleuca OX=9646 GN=DCTN1 PE=4 SV=1	0	19.82	4	4	8	4	1	1281	141.6	5.81	9.17	4	0	100	1.98807e+06	1.98807e+06	High
High	IsMasterProtein	D2GVI6	Uncharacterized protein (Fragment) OS=Ailuropoda melanoleuca OX=9646 GN=HSPA4 PE=3 SV=1	0	19.816	7	6	14	4	1	839	94.2	5.21	10.09	6	0	100	266378	266378	High
High	IsMasterProtein	G1LZP4	Keratin 78 OS=Ailuropoda melanoleuca OX=9646 GN=KRT78 PE=3 SV=1	0	19.761	8	5	26	1	1	517	55.5	7.94	14.53	5	0	100	211539	211539	High
High	IsMasterProtein	G1LUD1	Uncharacterized protein OS=Ailuropoda melanoleuca OX=9646 PE=4 SV=1	0	19.577	18	4	19	3	1	239	26.2	6.1	35.92	4	1	100	4.22249e+07	4.22249e+07	High
High	IsMasterProtein	G1L4L9	Keratin 80 OS=Ailuropoda melanoleuca OX=9646 GN=KRT80 PE=3 SV=1	0	19.45	10	5	30	3	1	452	50.7	5.8	15.18	5	0	100	1.16448e+07	1.16448e+07	High
High	IsMasterProtein	D2I1K4	Uncharacterized protein (Fragment) OS=Ailuropoda melanoleuca OX=9646 GN=ENO3 PE=3 SV=1	0	19.444	7	2	17	1	1	434	47.1	7.44	36.51	2	0				High
High	IsMasterProtein	D2HLN1	Uncharacterized protein (Fragment) OS=Ailuropoda melanoleuca OX=9646 GN=PANDA_012417 PE=3 SV=1	0	19.393	9	5	138	2	1	540	58.7	7.23	185.92	5	0	100	4.22778e+06	4.22778e+06	High
High	IsMasterProtein	G1LV44	ST6 N-acetylgalactosaminide alpha-2,6-sialyltransferase 1 OS=Ailuropoda melanoleuca OX=9646 GN=ST6GALNAC1 PE=3 SV=1	0	19.379	12	7	15	7	1	548	61.8	9.69	2.99	7	0	100	5.93886e+06	5.93886e+06	High
High	IsMasterProtein	G1M432	Uncharacterized protein OS=Ailuropoda melanoleuca OX=9646 PE=3 SV=1	0	19.139	19	3	12	3	1	186	20.2	5.54	16.34	3	0	100	2.62467e+06	2.62467e+06	High
High	IsMasterProtein	D2HX35	Uncharacterized protein (Fragment) OS=Ailuropoda melanoleuca OX=9646 GN=MVP PE=4 SV=1	0	19.121	7	8	12	8	1	890	99	5.71	11.15	8	0	100	3.3074e+06	3.3074e+06	High
High	IsMasterProtein	G1LQV9	40S ribosomal protein SA OS=Ailuropoda melanoleuca OX=9646 GN=RPSA PE=3 SV=1	0	19.092	18	4	14	4	1	300	33.5	4.83	30.62	4	0	100	1.19109e+07	1.19109e+07	High
High	IsMasterProtein	G1LJ73	Fascin OS=Ailuropoda melanoleuca OX=9646 GN=FSCN1 PE=3 SV=1	0	19.053	12	5	11	5	1	485	53.8	7.05	8.92	5	0	100	9.00729e+06	9.00729e+06	High
High	IsMasterProtein	D2HRD3	Uncharacterized protein (Fragment) OS=Ailuropoda melanoleuca OX=9646 GN=GGT1 PE=4 SV=1	0	19.042	9	5	22	5	1	569	61.2	8.22	28.55	5	0	100	4.76571e+07	4.76571e+07	High
High	IsMasterProtein	G1L566	Leucine rich alpha-2-glycoprotein 1 OS=Ailuropoda melanoleuca OX=9646 GN=LRG1 PE=4 SV=1	0	18.983	17	5	9	5	1	347	38.3	6.95	17.11	5	0	100	7.75595e+06	7.75595e+06	High
High	IsMasterProtein	G1L3M5	Uncharacterized protein OS=Ailuropoda melanoleuca OX=9646 GN=CUTA PE=4 SV=1	0	18.897	21	2	10	2	1	193	20.4	5.83	26.82	2	0	100	3894962	3894962	High
High	IsMasterProtein	G1MC06	Cytoskeleton associated protein 4 OS=Ailuropoda melanoleuca OX=9646 GN=CKAP4 PE=4 SV=1	0	18.794	8	4	10	4	1	542	59.9	5.38	8.76	4	0	100	5.73404e+06	5.73404e+06	High
High	IsMasterProtein	G1L4B1	Periplakin OS=Ailuropoda melanoleuca OX=9646 GN=PPL PE=4 SV=1	0	18.682	4	7	9	7	1	1754	204.2	5.6	10.13	7	0	100	1.47269e+07	1.47269e+07	High
High	IsMasterProtein	G1M967	Phosphoglucomutase 1 OS=Ailuropoda melanoleuca OX=9646 GN=PGM1 PE=3 SV=1	0	18.636	11	6	9	6	1	596	65.1	8.15	7.41	6	0	100	3.13557e+06	3.13557e+06	High
High	IsMasterProtein	G1LBK2	Adenosine deaminase OS=Ailuropoda melanoleuca OX=9646 GN=ADA PE=3 SV=1	0	18.529	18	6	17	6	1	363	40.9	5.29	8.11	6	0	100	2.38267e+06	2.38267e+06	High
High	IsMasterProtein	G1L9D9	Myeloid derived growth factor OS=Ailuropoda melanoleuca OX=9646 GN=MYDGF PE=4 SV=1	0	18.431	24	3	14	3	1	150	16.5	8.59	9.87	3	0	100	6.64517e+06	6.64517e+06	High
High	IsMasterProtein	G1LGV5	RAB2A, member RAS oncogene family OS=Ailuropoda melanoleuca OX=9646 GN=RAB2A PE=4 SV=1	0	18.363	25	4	13	4	1	215	23.7	6.79	13.02	4	0	100	6.35088e+06	6.35088e+06	High
High	IsMasterProtein	D2HYF9	Uncharacterized protein (Fragment) OS=Ailuropoda melanoleuca OX=9646 GN=GLRX PE=4 SV=1	0	18.343	38	3	13	3	1	106	11.8	7.05	26.35	3	0	100	5.82515e+06	5.82515e+06	High
High	IsMasterProtein	D2I726	Uncharacterized protein OS=Ailuropoda melanoleuca OX=9646 GN=PANDA_021683 PE=3 SV=1	0	18.334	24	3	10	3	1	151	15	4.63	13.93	3	0	100	5.65695e+06	5.65695e+06	High
High	IsMasterProtein	G1LFQ4	Malate dehydrogenase OS=Ailuropoda melanoleuca OX=9646 GN=MDH1 PE=3 SV=1	0	18.147	19	5	15	5	1	348	38	7.66	15.98	5	0	100	6.50801e+06	6.50801e+06	High
High	IsMasterProtein	G1L2H0	Uncharacterized protein OS=Ailuropoda melanoleuca OX=9646 GN=FETUB PE=4 SV=1	0	17.9	10	5	17	5	1	386	42.1	6.25	19.46	5	0	100	2.81324e+07	2.81324e+07	High
High	IsMasterProtein	G1LD33	Carnosine dipeptidase 2 OS=Ailuropoda melanoleuca OX=9646 GN=CNDP2 PE=4 SV=1	0	17.856	13	5	13	5	1	475	52.9	6.02	6.8	5	0	100	3.90491e+06	3.90491e+06	High	Acetyl [N-Term]
High	IsMasterProtein	G1LGZ5	ATP-citrate synthase OS=Ailuropoda melanoleuca OX=9646 GN=ACLY PE=3 SV=1	0	17.754	5	5	7	5	1	1104	120.9	7.53	7.69	5	0	100	9.66011e+06	9.66011e+06	High
High	IsMasterProtein	D2HZR9	Hexosyltransferase (Fragment) OS=Ailuropoda melanoleuca OX=9646 GN=B3GALT5 PE=3 SV=1	0	17.728	12	5	13	5	1	311	36.1	8.53	11.72	5	0	100	9.04203e+06	9.04203e+06	High
High	IsMasterProtein	D2HTW4	Proteasome subunit beta (Fragment) OS=Ailuropoda melanoleuca OX=9646 GN=PSMB5 PE=3 SV=1	0	17.712	23	6	15	6	1	263	28.4	5.91	9.75	6	0	100	5.71929e+06	5.71929e+06	High
High	IsMasterProtein	G1M6P3	Uncharacterized protein OS=Ailuropoda melanoleuca OX=9646 GN=NME8 PE=4 SV=1	0	17.618	10	6	14	6	1	589	67.5	4.88	9.41	6	0	100	1.01862e+07	1.01862e+07	High
High	IsMasterProtein	D2H9R0	Uncharacterized protein (Fragment) OS=Ailuropoda melanoleuca OX=9646 GN=PANDA_007083 PE=3 SV=1	0	17.605	10	7	10	7	1	746	86.4	7.99	5.77	7	0	100	700919	700919	High
High	IsMasterProtein	G1LA32	Serpin family B member 6 OS=Ailuropoda melanoleuca OX=9646 GN=SERPINB6 PE=3 SV=1	0	17.598	16	5	7	5	1	382	43.4	5.44	8.22	5	0	100	3.81236e+06	3.81236e+06	High
High	IsMasterProtein	D2GWP6	Uncharacterized protein (Fragment) OS=Ailuropoda melanoleuca OX=9646 GN=COTL1 PE=4 SV=1	0	17.595	27	4	17	4	1	142	16	5.01	4.14	4	0	100	8.95215e+06	8.95215e+06	High
High	IsMasterProtein	G1L5K3	Bridging integrator 2 OS=Ailuropoda melanoleuca OX=9646 GN=BIN2 PE=4 SV=1	0	17.456	6	2	11	2	1	566	62.6	5	12.69	2	0	100	6.98209e+06	6.98209e+06	High
High	IsMasterProtein	G1LA78	Uncharacterized protein OS=Ailuropoda melanoleuca OX=9646 GN=ADM PE=4 SV=1	0	17.419	14	2	28	2	1	187	20.8	11.41	23.47	2	0	100	2.56901e+07	2.56901e+07	High
High	IsMasterProtein	G1LRJ2	Heterogeneous nuclear ribonucleoprotein U OS=Ailuropoda melanoleuca OX=9646 GN=HNRNPU PE=4 SV=1	0	17.4	5	4	6	4	1	821	90.7	5.92	4.82	4	0	100	4.49744e+06	4.49744e+06	High
High	IsMasterProtein	G1KZF6	Uncharacterized protein OS=Ailuropoda melanoleuca OX=9646 GN=RACK1 PE=4 SV=1	0	17.36	18	6	7	6	1	317	35.1	7.69	7.55	6	0	100	5.64413e+06	5.64413e+06	High
High	IsMasterProtein	G1M6A8	Angiopoietin 4 OS=Ailuropoda melanoleuca OX=9646 GN=ANGPT4 PE=4 SV=1	0	17.355	9	4	12	4	1	495	55.7	8.44	11.41	4	0	100	4.08027e+06	4.08027e+06	High
High	IsMasterProtein	G1MHK4	Phosphoglycolate phosphatase OS=Ailuropoda melanoleuca OX=9646 GN=PGP PE=4 SV=1	0	17.291	31	4	8	4	1	178	19.2	5.06	11.11	4	0	100	1.6632e+06	1.6632e+06	High
High	IsMasterProtein	D2HWC9	Uncharacterized protein (Fragment) OS=Ailuropoda melanoleuca OX=9646 GN=ST13 PE=4 SV=1	0	17.276	14	5	15	5	1	369	41.3	5.31	24.1	5	0	100	6.75366e+06	6.75366e+06	High
High	IsMasterProtein	G1LDN1	Sortilin OS=Ailuropoda melanoleuca OX=9646 GN=SORT1 PE=4 SV=1	0	17.198	7	5	11	5	1	814	90.7	6.14	8.86	5	0	100	3.1806e+06	3.1806e+06	High
High	IsMasterProtein	D2HI85	Uncharacterized protein (Fragment) OS=Ailuropoda melanoleuca OX=9646 GN=PANDA_010890 PE=4 SV=1	0	17.165	18	2	19	2	1	77	8.2	8.02	42.81	2	0	100	2.75166e+07	2.75166e+07	High
High	IsMasterProtein	G1LN49	Phosphatidylinositol transfer protein alpha OS=Ailuropoda melanoleuca OX=9646 GN=PITPNA PE=4 SV=1	0	17.025	24	5	6	5	1	263	30.9	6.55	9.54	5	0	100	3.53855e+06	3.53855e+06	High
High	IsMasterProtein	G1LMZ0	Uncharacterized protein OS=Ailuropoda melanoleuca OX=9646 GN=TRIM29 PE=4 SV=1	0	17.013	10	5	8	5	1	586	65.3	6.84	6.94	5	0	100	3.57992e+06	3.57992e+06	High
High	IsMasterProtein	D2HU49	Uncharacterized protein OS=Ailuropoda melanoleuca OX=9646 GN=PANDA_015769 PE=3 SV=1	0	16.979	17	3	34	3	1	258	28.6	7.4	45.19	3	0	100	1.28068e+07	1.28068e+07	High
High	IsMasterProtein	G1M0V1	Uncharacterized protein OS=Ailuropoda melanoleuca OX=9646 PE=4 SV=1	0	16.924	19	4	26	3	1	199	22	5.44	39.11	4	0	100	1.47459e+06	1.47459e+06	High
High	IsMasterProtein	G1LCI8	Testis expressed 101 OS=Ailuropoda melanoleuca OX=9646 GN=TEX101 PE=4 SV=1	0	16.735	14	3	15	3	1	247	26.9	5.19	30.4	3	0	100	3.13321e+07	3.13321e+07	High
High	IsMasterProtein	D2H7E8	SH3 domain containing GRB2 like, endophilin B1 (Fragment) OS=Ailuropoda melanoleuca OX=9646 GN=SH3GLB1 PE=4 SV=1	0	16.724	15	6	8	6	1	361	40.4	5.53	7.97	6	0	100	2.62174e+06	2.62174e+06	High
High	IsMasterProtein	G1LEZ2	Endoplasmic reticulum oxidoreductase 1 alpha OS=Ailuropoda melanoleuca OX=9646 GN=ERO1A PE=4 SV=1	0	16.638	10	4	10	4	1	465	54.3	6.99	11.8	4	0	100	7.49879e+06	7.49879e+06	High
High	IsMasterProtein	G1LT30	Talin 1 OS=Ailuropoda melanoleuca OX=9646 GN=TLN1 PE=4 SV=1	0	16.611	3	5	7	5	1	2553	271	6.11	11.67	5	0	100	1.63759e+06	1.63759e+06	High
High	IsMasterProtein	G1LFD1	IZUMO family member 4 OS=Ailuropoda melanoleuca OX=9646 GN=IZUMO4 PE=4 SV=1	0	16.572	15	3	7	3	1	234	26.7	7.46	14.6	3	0	100	4.29304e+06	4.29304e+06	High
High	IsMasterProtein	D2H7Z5	Uncharacterized protein (Fragment) OS=Ailuropoda melanoleuca OX=9646 GN=RPL18 PE=4 SV=1	0	16.475	26	4	6	4	1	188	21.6	11.69	8.69	4	0	100	2.71017e+06	2.71017e+06	High
High	IsMasterProtein	D2HNS6	Uncharacterized protein (Fragment) OS=Ailuropoda melanoleuca OX=9646 GN=PANDA_013375 PE=4 SV=1	0	16.442	11	6	12	6	1	671	73.9	6.71	5.96	6	0	100	3.08245e+06	3.08245e+06	High
High	IsMasterProtein	G1MH21	Calpain 1 OS=Ailuropoda melanoleuca OX=9646 GN=CAPN1 PE=3 SV=1	0	16.387	8	6	8	6	1	747	85	5.73	4.45	6	0	100	2.43583e+06	2.43583e+06	High
High	IsMasterProtein	G1LRI0	Uncharacterized protein (Fragment) OS=Ailuropoda melanoleuca OX=9646 PE=4 SV=1	0	16.361	11	5	8	5	1	498	55.1	7.01	10.99	5	0	100	2.33029e+06	2.33029e+06	High
High	IsMasterProtein	G1MJB7	Mast/stem cell growth factor receptor OS=Ailuropoda melanoleuca OX=9646 GN=KIT PE=3 SV=1	0	16.218	5	5	12	5	1	976	109.4	6.64	7.59	5	0	100	3.88993e+06	3.88993e+06	High
High	IsMasterProtein	G1LN34	Nucleoside diphosphate kinase OS=Ailuropoda melanoleuca OX=9646 GN=NME1-NME2 PE=3 SV=1	0	16.216	36	4	9	1	1	148	16.7	6.01	11.98	4	0				High
High	IsMasterProtein	G1MCL2	Uncharacterized protein OS=Ailuropoda melanoleuca OX=9646 GN=TGM1 PE=4 SV=1	0	16.147	7	5	9	5	1	826	90.5	6.14	9.29	5	0	100	8.70117e+06	8.70117e+06	High
High	IsMasterProtein	G1L409	Extracellular matrix protein 1 OS=Ailuropoda melanoleuca OX=9646 GN=ECM1 PE=4 SV=1	0	16.008	15	6	9	6	1	561	63	6.38	5.88	6	0	100	4.5123e+06	4.5123e+06	High
High	IsMasterProtein	G1M0A2	Family with sequence similarity 3 member D OS=Ailuropoda melanoleuca OX=9646 GN=FAM3D PE=4 SV=1	0	16.007	24	4	10	4	1	221	24.6	9.11	9.68	4	0	100	6.63891e+06	6.63891e+06	High
High	IsMasterProtein	G1LRB0	Adenosylhomocysteinase OS=Ailuropoda melanoleuca OX=9646 GN=AHCY PE=3 SV=1	0	15.971	13	5	8	5	1	432	47.7	6.34	4.25	5	0	100	4.27368e+06	4.27368e+06	High
High	IsMasterProtein	D2HRT2	Proteasome subunit beta (Fragment) OS=Ailuropoda melanoleuca OX=9646 GN=PSMB1 PE=3 SV=1	0	15.884	20	4	8	4	1	241	26.4	7.75	4.31	4	0	100	2.22302e+06	2.22302e+06	High
High	IsMasterProtein	D2HN60	Annexin (Fragment) OS=Ailuropoda melanoleuca OX=9646 GN=PANDA_013101 PE=3 SV=1	0	15.876	36	5	13	5	1	131	14.5	5.67	14.94	5	0	100	2.58406e+07	2.58406e+07	High
High	IsMasterProtein	G1LZ13	Uncharacterized protein OS=Ailuropoda melanoleuca OX=9646 PE=4 SV=1	0	15.847	16	5	7	5	1	269	30.3	10.61	10.26	5	0	100	3.14758e+06	3.14758e+06	High
High	IsMasterProtein	G1LRI9	Uncharacterized protein OS=Ailuropoda melanoleuca OX=9646 GN=ABHD14B PE=4 SV=1	0	15.739	17	3	5	3	1	210	22.4	6.4	9.08	3	0	100	2.69255e+06	2.69255e+06	High
High	IsMasterProtein	G1L8P5	F-actin-capping protein subunit beta OS=Ailuropoda melanoleuca OX=9646 GN=CAPZB PE=3 SV=1	0	15.643	16	5	10	5	1	314	35.2	6.7	5.24	5	0	100	7.53219e+06	7.53219e+06	High
High	IsMasterProtein	G1M8Z2	Uncharacterized protein OS=Ailuropoda melanoleuca OX=9646 GN=ACTR3 PE=3 SV=1	0	15.613	18	7	8	7	1	418	47.3	5.88	1.84	7	0	100	2.62039e+06	2.62039e+06	High
High	IsMasterProtein	G1L5J8	Uncharacterized protein OS=Ailuropoda melanoleuca OX=9646 PE=3 SV=1	0	15.602	4	4	10	4	1	1269	141.4	7.4	6.67	4	0	100	1.12668e+07	1.12668e+07	High
High	IsMasterProtein	G1MBY5	Serine/threonine-protein phosphatase 2A activator OS=Ailuropoda melanoleuca OX=9646 GN=PTPA PE=3 SV=1	0	15.588	16	5	11	5	1	325	36.8	6.54	11.17	5	0	100	1.03784e+07	1.03784e+07	High
High	IsMasterProtein	G1MA93	T-complex 1 OS=Ailuropoda melanoleuca OX=9646 GN=TCP1 PE=3 SV=1	0	15.418	13	6	10	6	1	557	60.4	5.88	3.86	6	0	100	4.12007e+06	4.12007e+06	High	Acetyl [N-Term]
High	IsMasterProtein	D2I1B2	Uncharacterized protein (Fragment) OS=Ailuropoda melanoleuca OX=9646 GN=PANDA_019065 PE=4 SV=1	0	15.348	16	5	8	5	1	358	40.9	4.88	11.99	5	0	100	2.24147e+06	2.24147e+06	High
High	IsMasterProtein	G1LN32	Nucleoside diphosphate kinase OS=Ailuropoda melanoleuca OX=9646 GN=NME1-NME2 PE=3 SV=1	0	15.319	21	4	9	1	1	290	32.4	8.92	11.9	4	2	100	5.96713e+06	5.96713e+06	High
High	IsMasterProtein	G1MCS3	Actin-related protein 2/3 complex subunit 4 OS=Ailuropoda melanoleuca OX=9646 GN=ARPC4 PE=3 SV=1	0	15.302	25	5	10	5	1	185	21.5	8.84	8.06	5	0	100	4.7401e+06	4.7401e+06	High
High	IsMasterProtein	G1LXP6	Inositol-3-phosphate synthase 1 OS=Ailuropoda melanoleuca OX=9646 GN=ISYNA1 PE=4 SV=1	0	15.255	8	4	5	4	1	554	60.4	5.92	7.4	4	0	100	1.0867e+06	1.0867e+06	High
High	IsMasterProtein	G1L0Y2	Protein kinase cAMP-dependent type II regulatory subunit alpha OS=Ailuropoda melanoleuca OX=9646 GN=PRKAR2A PE=4 SV=1	0	15.188	17	5	6	5	1	398	44.6	5.01	5.18	5	0	100	1.54653e+06	1.54653e+06	High
High	IsMasterProtein	G1LMV2	Uncharacterized protein OS=Ailuropoda melanoleuca OX=9646 PE=4 SV=1	0	15.16	17	6	10	6	1	309	36.2	7.39	10.92	6	0	100	5.5233e+06	5.5233e+06	High
High	IsMasterProtein	G1LS51	Uncharacterized protein OS=Ailuropoda melanoleuca OX=9646 GN=PPP1R2 PE=4 SV=1	0	15.024	23	3	14	3	1	205	22.7	4.7	21.17	3	0	100	4.3356e+06	4.3356e+06	High
High	IsMasterProtein	G1L820	Arachidonate 15-lipoxygenase, type B OS=Ailuropoda melanoleuca OX=9646 GN=ALOX15B PE=3 SV=1	0	15.013	7	4	9	4	1	688	76.8	6.89	5.3	4	0	100	3.69398e+06	3.69398e+06	High
High	IsMasterProtein	G1L8W3	Acrosin OS=Ailuropoda melanoleuca OX=9646 GN=ACR PE=3 SV=1	0	14.781	8	3	13	3	1	389	42.9	9.36	18.35	3	0	100	2.92983e+07	2.92983e+07	High
High	IsMasterProtein	G1LN82	Zona pellucida binding protein OS=Ailuropoda melanoleuca OX=9646 GN=ZPBP PE=4 SV=1	0	14.776	14	4	16	4	1	317	36.3	8.98	19.36	4	0	100	1.03727e+07	1.03727e+07	High
High	IsMasterProtein	G1LK25	Uncharacterized protein OS=Ailuropoda melanoleuca OX=9646 GN=PACSIN2 PE=4 SV=1	0	14.665	10	4	4	4	1	486	55.8	5.14	3.62	4	0	100	854360	854360	High
High	IsMasterProtein	G1LJ90	Uncharacterized protein OS=Ailuropoda melanoleuca OX=9646 GN=GGCT PE=4 SV=1	0	14.558	21	3	11	3	1	187	21	5.43	6.65	3	0	100	3.14647e+08	3.14647e+08	High
High	IsMasterProtein	D2HFY0	Uncharacterized protein OS=Ailuropoda melanoleuca OX=9646 GN=PANDA_009844 PE=4 SV=1	0	14.54	12	3	15	3	1	305	33.9	9.2	20.95	3	0	100	8.69083e+06	8.69083e+06	High
High	IsMasterProtein	G1LUQ7	Eukaryotic translation initiation factor 3 subunit L OS=Ailuropoda melanoleuca OX=9646 GN=EIF3L PE=3 SV=1	0	14.471	11	5	5	5	1	606	71.1	7.06	5.96	5	0	100	927023	927023	High
High	IsMasterProtein	G1M2C8	Uncharacterized protein OS=Ailuropoda melanoleuca OX=9646 GN=PRDX4 PE=4 SV=1	0	14.427	12	4	16	2	1	272	30.5	6.64	21.08	4	0	100	738814	738814	High
High	IsMasterProtein	G1LWG5	Malate dehydrogenase OS=Ailuropoda melanoleuca OX=9646 GN=MDH2 PE=3 SV=1	0	14.401	15	4	6	4	1	338	35.4	8.68	2.5	4	0	100	3.3689e+06	3.3689e+06	High
High	IsMasterProtein	G1M1J9	Uncharacterized protein OS=Ailuropoda melanoleuca OX=9646 PE=3 SV=1	0	14.39	13	4	21	4	1	370	40.1	8.03	40.41	4	0	100	1.41658e+07	1.41658e+07	High
High	IsMasterProtein	G1LEE5	Heterogeneous nuclear ribonucleoprotein M OS=Ailuropoda melanoleuca OX=9646 GN=HNRNPM PE=4 SV=1	0	14.341	6	4	5	4	1	730	77.8	8.56	6.15	4	0	100	1.89493e+06	1.89493e+06	High
High	IsMasterProtein	G1LL39	Guanine deaminase OS=Ailuropoda melanoleuca OX=9646 GN=GDA PE=3 SV=1	0	14.328	7	3	7	3	1	485	54.1	6.58	7.82	3	0	100	3.28805e+06	3.28805e+06	High
High	IsMasterProtein	G1LDP5	Staphylococcal nuclease domain-containing protein OS=Ailuropoda melanoleuca OX=9646 GN=SND1 PE=4 SV=1	0	14.326	5	5	9	5	1	966	107.9	7.61	1.6	5	0	100	1.32349e+06	1.32349e+06	High
High	IsMasterProtein	G1LJF6	Uncharacterized protein OS=Ailuropoda melanoleuca OX=9646 PE=3 SV=1	0	14.202	9	4	6	4	1	515	56.2	8.25	8.22	4	0	100	2.19457e+06	2.19457e+06	High
High	IsMasterProtein	D2HMN7	Uncharacterized protein (Fragment) OS=Ailuropoda melanoleuca OX=9646 GN=PANDA_012866 PE=4 SV=1	0	14.08	4	4	10	4	1	1012	112.5	5.78	7.87	4	0	100	3.60529e+06	3.60529e+06	High
High	IsMasterProtein	F2X229	60S acidic ribosomal protein P0 OS=Ailuropoda melanoleuca OX=9646 GN=RPLP0 PE=2 SV=1	0	14.045	22	4	5	4	1	317	34.3	5.97	6.43	4	0	100	3.47251e+06	3.47251e+06	High
High	IsMasterProtein	G1M9H3	Epididymal sperm binding protein 1 OS=Ailuropoda melanoleuca OX=9646 GN=ELSPBP1 PE=4 SV=1	0	13.906	17	3	16	3	1	245	28.9	7.43	18.14	3	0	100	2.93163e+07	2.93163e+07	High
High	IsMasterProtein	D2HEB4	Uncharacterized protein (Fragment) OS=Ailuropoda melanoleuca OX=9646 GN=LOC100484770 PE=4 SV=1	0	13.872	15	2	7	2	1	149	16.7	4.44	7.08	2	0	100	1.33543e+07	1.33543e+07	High
High	IsMasterProtein	G1LQ96	Cullin associated and neddylation dissociated 1 OS=Ailuropoda melanoleuca OX=9646 GN=CAND1 PE=4 SV=1	0	13.827	3	3	5	3	1	1232	136.5	5.74	9.85	3	0	100	2.0857e+06	2.0857e+06	High
High	IsMasterProtein	D2GXF5	Uncharacterized protein (Fragment) OS=Ailuropoda melanoleuca OX=9646 GN=FN1 PE=4 SV=1	0	13.825	2	3	9	3	1	2476	271.8	5.62	14.61	3	0	100	1.46004e+06	1.46004e+06	High
High	IsMasterProtein	D2GU00	Uncharacterized protein (Fragment) OS=Ailuropoda melanoleuca OX=9646 GN=CPD PE=4 SV=1	0	13.821	3	4	9	4	1	1354	150.1	6.11	11.62	4	0	100	970022	970022	High
High	IsMasterProtein	G1LB97	Uncharacterized protein OS=Ailuropoda melanoleuca OX=9646 GN=HNRNPK PE=4 SV=1	0	13.784	13	4	6	4	1	464	51.2	5.33	4.27	4	0	100	2.3615e+06	2.3615e+06	High
High	IsMasterProtein	F2X248	60S ribosomal protein L13 OS=Ailuropoda melanoleuca OX=9646 GN=Rpl13 PE=2 SV=1	0	13.754	18	4	13	4	1	211	24.3	11.65	13.74	4	0	100	8.47553e+06	8.47553e+06	High
High	IsMasterProtein	G1MDG8	Uncharacterized protein OS=Ailuropoda melanoleuca OX=9646 GN=PSME1 PE=4 SV=1	0	13.581	15	3	5	3	1	249	28.7	6.02	4.78	3	0	100	3.26059e+06	3.26059e+06	High
High	IsMasterProtein	D2GZ01	Uncharacterized protein (Fragment) OS=Ailuropoda melanoleuca OX=9646 GN=RPS18 PE=3 SV=1	0	13.534	32	5	7	5	1	152	17.7	10.99	5.8	5	0	100	3.68936e+06	3.68936e+06	High
High	IsMasterProtein	G1LED4	Annexin OS=Ailuropoda melanoleuca OX=9646 GN=ANXA5 PE=3 SV=1	0	13.466	19	4	9	4	1	193	21.7	4.81	9.2	4	0	100	5.1529e+06	5.1529e+06	High
High	IsMasterProtein	G1MF88	Uncharacterized protein OS=Ailuropoda melanoleuca OX=9646 GN=RPS3 PE=3 SV=1	0	13.381	18	5	9	5	1	248	27.1	9.77	7.86	5	0	100	5.16423e+06	5.16423e+06	High
High	IsMasterProtein	G1MDZ0	Uncharacterized protein OS=Ailuropoda melanoleuca OX=9646 GN=PPP1R7 PE=4 SV=1	0	13.38	14	5	8	5	1	360	41.4	4.89	3.51	5	0	100	1.32268e+06	1.32268e+06	High
High	IsMasterProtein	D2HWN8	Uncharacterized protein (Fragment) OS=Ailuropoda melanoleuca OX=9646 GN=PANDA_016954 PE=4 SV=1	0	13.364	14	2	14	2	1	204	23.5	6.87	20.73	2	0	100	2.6641e+07	2.6641e+07	High
High	IsMasterProtein	G1MBX3	Uncharacterized protein OS=Ailuropoda melanoleuca OX=9646 GN=PLG PE=3 SV=1	0	13.244	6	4	8	4	1	824	92.2	6.9	5.77	4	0	100	3.71502e+06	3.71502e+06	High
High	IsMasterProtein	D2GXP0	Uncharacterized protein (Fragment) OS=Ailuropoda melanoleuca OX=9646 GN=RAB10 PE=4 SV=1	0	13.239	21	4	18	2	1	200	22.5	8.38	12.47	4	2	100	1.1744e+07	1.1744e+07	High
High	IsMasterProtein	G1L2T8	Uncharacterized protein OS=Ailuropoda melanoleuca OX=9646 GN=RAB1A PE=4 SV=1	0	13.218	19	3	16	1	1	205	22.7	6.21	15.73	3	0				High
High	IsMasterProtein	G1LVI9	Protein kinase C substrate 80K-H OS=Ailuropoda melanoleuca OX=9646 GN=PRKCSH PE=4 SV=1	0	13.186	9	5	10	5	1	534	59.8	4.46	7.67	5	0	100	4.70522e+06	4.70522e+06	High
High	IsMasterProtein	G1M534	Uncharacterized protein OS=Ailuropoda melanoleuca OX=9646 GN=LGMN PE=4 SV=1	0	13.08	8	3	3	3	1	433	49	6.46	4.68	3	0	100	595459	595459	High
High	IsMasterProtein	D2GXT6	Uncharacterized protein (Fragment) OS=Ailuropoda melanoleuca OX=9646 GN=PANDA_001741 PE=4 SV=1	0	13.079	5	2	5	2	1	459	51.8	6.21	9.89	2	0	100	2.29407e+06	2.29407e+06	High
High	IsMasterProtein	D2HIR1	Uncharacterized protein (Fragment) OS=Ailuropoda melanoleuca OX=9646 GN=PANDA_011127 PE=3 SV=1	0	13.072	6	3	277	2	1	402	44	4.89	354.5	3	0	100	9.01911e+08	9.01911e+08	High
High	IsMasterProtein	D2H256	Dynein light chain (Fragment) OS=Ailuropoda melanoleuca OX=9646 GN=DYNLL2 PE=3 SV=1	0	13.017	27	4	8	4	1	89	10.3	7.37	7.28	4	0	100	2.56312e+06	2.56312e+06	High
High	IsMasterProtein	D2HGC3	Uncharacterized protein (Fragment) OS=Ailuropoda melanoleuca OX=9646 GN=HNRNPH1 PE=4 SV=1	0	13.001	9	3	7	3	1	472	51.1	6.8	3.87	3	0	100	3.13058e+06	3.13058e+06	High
High	IsMasterProtein	G1MDS9	Triokinase and FMN cyclase OS=Ailuropoda melanoleuca OX=9646 GN=TKFC PE=4 SV=1	0	12.899	7	3	5	3	1	578	59.1	7.47	10.31	3	0	100	698295	698295	High
High	IsMasterProtein	G1LEB0	RAB11B, member RAS oncogene family OS=Ailuropoda melanoleuca OX=9646 GN=RAB11B PE=4 SV=1	0	12.858	22	5	15	5	1	221	24.8	6.24	13.35	5	0	100	6.04718e+06	6.04718e+06	High
High	IsMasterProtein	G1LLG5	Beta-galactosidase OS=Ailuropoda melanoleuca OX=9646 GN=GLB1L3 PE=3 SV=1	0	12.834	7	3	3	3	1	614	69.7	6.55	6.91	3	0				High
High	IsMasterProtein	G1LGN8	Uncharacterized protein OS=Ailuropoda melanoleuca OX=9646 GN=SPACA3 PE=3 SV=1	0	12.829	12	2	13	2	1	195	21.2	7.37	23.35	2	0	100	4.15958e+07	4.15958e+07	High
High	IsMasterProtein	G1LDV1	Peptidylprolyl isomerase OS=Ailuropoda melanoleuca OX=9646 GN=FKBP4 PE=4 SV=1	0	12.742	10	3	5	3	1	459	51.4	5.49	10.75	3	0	100	1.46036e+06	1.46036e+06	High
High	IsMasterProtein	G1L9H1	Insulin like growth factor binding protein 5 OS=Ailuropoda melanoleuca OX=9646 GN=IGFBP5 PE=4 SV=1	0	12.73	16	4	12	4	1	273	30.6	8.18	2.44	4	0	100	4.87542e+06	4.87542e+06	High
High	IsMasterProtein	G1LZ12	Keratin 1 OS=Ailuropoda melanoleuca OX=9646 GN=KRT1 PE=4 SV=1	0	12.712	4	3	194	3	1	449	35.9	10.87	224.16	3	0	100	1.85512e+09	1.85512e+09	High
High	IsMasterProtein	G1LUS2	Uncharacterized protein OS=Ailuropoda melanoleuca OX=9646 GN=F7 PE=3 SV=1	0	12.706	7	3	11	3	1	474	52.5	6.35	18.03	3	0	100	6.43848e+06	6.43848e+06	High
High	IsMasterProtein	G1MAV9	Thiosulfate sulfurtransferase like domain containing 1 OS=Ailuropoda melanoleuca OX=9646 GN=TSTD1 PE=4 SV=1	0	12.69	13	2	7	2	1	136	14.7	8.16	18.23	2	0	100	3.76204e+06	3.76204e+06	High
High	IsMasterProtein	G1L8K5	Aldo-keto reductase family 7 member A2 OS=Ailuropoda melanoleuca OX=9646 GN=AKR7A2 PE=4 SV=1	0	12.645	13	3	4	3	1	332	36.9	8.18	4.17	3	0				High
High	IsMasterProtein	G1L8T4	Lactoylglutathione lyase OS=Ailuropoda melanoleuca OX=9646 GN=GLO1 PE=3 SV=1	0	12.573	17	5	16	5	1	187	21	5.64	14.26	5	0	100	1.08025e+07	1.08025e+07	High
High	IsMasterProtein	G1LC12	Protein S100 OS=Ailuropoda melanoleuca OX=9646 GN=S100A11 PE=3 SV=1	0	12.565	25	3	7	3	1	103	11.6	7.24	9.3	3	0	100	4.46344e+06	4.46344e+06	High
High	IsMasterProtein	G1M1P3	Uncharacterized protein OS=Ailuropoda melanoleuca OX=9646 GN=SQOR PE=4 SV=1	0	12.559	8	3	6	3	1	450	49.9	9.35	11.1	3	0	100	1.04925e+07	1.04925e+07	High
High	IsMasterProtein	G1L395	Uncharacterized protein OS=Ailuropoda melanoleuca OX=9646 GN=MYH1 PE=3 SV=1	0	12.49	2	4	4	1	1	1942	223.4	5.78	3.53	4	1	100	344626	344626	High
High	IsMasterProtein	G1LYI8	Uncharacterized protein OS=Ailuropoda melanoleuca OX=9646 GN=CDC37 PE=4 SV=1	0	12.384	15	4	11	4	1	380	44.6	5.25	16.06	4	0	100	6.1264e+06	6.1264e+06	High
High	IsMasterProtein	G1LCQ7	Nudix hydrolase 5 OS=Ailuropoda melanoleuca OX=9646 GN=NUDT5 PE=3 SV=1	0	12.374	12	2	5	2	1	219	24.3	5.07	12.97	2	0	100	8.76006e+06	8.76006e+06	High	Acetyl [N-Term]
High	IsMasterProtein	G1MCK4	Annexin OS=Ailuropoda melanoleuca OX=9646 GN=ANXA4 PE=3 SV=1	0	12.309	8	2	4	2	1	323	36.4	5.94	3.1	2	0	100	286891	286891	High
High	IsMasterProtein	G1L0R7	Serine peptidase inhibitor, Kazal type 1 OS=Ailuropoda melanoleuca OX=9646 GN=SPINK1 PE=4 SV=1	0	12.306	13	3	860	3	1	78	8.4	8.06	1632.94	3	0	100	1.8248e+10	1.8248e+10	High
High	IsMasterProtein	G1L2C8	Uncharacterized protein OS=Ailuropoda melanoleuca OX=9646 PE=3 SV=1	0	12.274	2	4	4	1	1	1944	223.6	6	3.53	4	0	100	935353	935353	High
High	IsMasterProtein	G1M1A3	Biliverdin reductase B OS=Ailuropoda melanoleuca OX=9646 GN=BLVRB PE=4 SV=1	0	12.248	12	2	5	2	1	208	22.3	8.73	5.18	2	0	100	6.52268e+06	6.52268e+06	High
High	IsMasterProtein	D2H926	Beta-defensin (Fragment) OS=Ailuropoda melanoleuca OX=9646 GN=PANDA_006793 PE=3 SV=1	0	12.228	22	1	9	1	1	73	8.4	9.45	15.7	1	0	100	1.27161e+06	1.27161e+06	High
High	IsMasterProtein	G1LXQ8	Uncharacterized protein OS=Ailuropoda melanoleuca OX=9646 GN=DEFB129 PE=4 SV=1	0	12.197	17	3	21	3	1	172	19.2	8.98	35.44	3	0	100	1.53623e+07	1.53623e+07	High
High	IsMasterProtein	G1LP05	Keratin 23 OS=Ailuropoda melanoleuca OX=9646 GN=KRT23 PE=3 SV=1	0	12.159	5	3	189	1	1	423	48	6.23	245.73	3	0	100	251490	251490	High
High	IsMasterProtein	G1M9N9	N-sulfoglucosamine sulfohydrolase OS=Ailuropoda melanoleuca OX=9646 GN=SGSH PE=4 SV=1	0	12.157	7	3	10	3	1	508	57.6	7.05	11.88	3	0	100	6.03671e+06	6.03671e+06	High
High	IsMasterProtein	G1LTK2	Cystatin OS=Ailuropoda melanoleuca OX=9646 GN=CST11 PE=3 SV=1	0	11.988	22	2	3	2	1	138	16.4	8.87	3.46	2	0	100	1.60042e+06	1.60042e+06	High
High	IsMasterProtein	D2HWI3	Histone H3 (Fragment) OS=Ailuropoda melanoleuca OX=9646 GN=PANDA_016834 PE=3 SV=1	0	11.97	19	4	24	4	1	144	16.3	11.11	34.53	4	0	100	1.09274e+08	1.09274e+08	High
High	IsMasterProtein	G1M116	Prohibitin OS=Ailuropoda melanoleuca OX=9646 GN=PHB PE=4 SV=1	0	11.968	15	4	7	4	1	271	29.7	6.25	6.38	4	0	100	2.43354e+06	2.43354e+06	High
High	IsMasterProtein	F2X241	Ribosomal protein L8 OS=Ailuropoda melanoleuca OX=9646 GN=Rpl8 PE=2 SV=1	0	11.963	13	3	5	3	1	257	28	11.03	6.16	3	0	100	2.39976e+06	2.39976e+06	High
High	IsMasterProtein	D2H0E6	Uncharacterized protein (Fragment) OS=Ailuropoda melanoleuca OX=9646 GN=PANDA_002891 PE=4 SV=1	0	11.91	9	3	6	3	1	356	37.5	7.09	10.78	3	0	100	4.56004e+06	4.56004e+06	High
High	IsMasterProtein	G1LTE0	Uncharacterized protein OS=Ailuropoda melanoleuca OX=9646 PE=3 SV=1	0	11.845	19	3	7	3	1	157	17.9	5.9	9.54	3	0	100	3.70287e+06	3.70287e+06	High
High	IsMasterProtein	G1MCA5	Proteasome subunit beta OS=Ailuropoda melanoleuca OX=9646 GN=PSMB6 PE=3 SV=1	0	11.795	18	4	19	4	1	239	25.4	4.92	26.11	4	0	100	1.61806e+07	1.61806e+07	High
High	IsMasterProtein	G1L4Q6	Membrane metalloendopeptidase OS=Ailuropoda melanoleuca OX=9646 GN=MME PE=4 SV=1	0	11.788	7	5	8	5	1	687	78.6	5.49	0	5	0	100	3.08155e+06	3.08155e+06	High
High	IsMasterProtein	G1LMC1	Glutamine synthetase OS=Ailuropoda melanoleuca OX=9646 GN=GLUL PE=3 SV=1	0	11.781	10	4	8	4	1	393	44.3	6.92	4.42	4	0	100	7.78549e+06	7.78549e+06	High
High	IsMasterProtein	G1MD82	Uncharacterized protein OS=Ailuropoda melanoleuca OX=9646 GN=GAL3ST2 PE=4 SV=1	0	11.759	12	4	5	4	1	354	40.5	9.26	6.16	4	0	100	4.63483e+06	4.63483e+06	High
High	IsMasterProtein	G1M1W1	Myosin light chain 12A OS=Ailuropoda melanoleuca OX=9646 GN=MYL12A PE=4 SV=1	0	11.599	18	3	10	3	1	174	20	4.84	8.17	3	0	100	5.79716e+06	5.79716e+06	High
High	IsMasterProtein	G1M7R7	Dynactin subunit 3 OS=Ailuropoda melanoleuca OX=9646 GN=DCTN3 PE=4 SV=1	0	11.576	24	5	6	5	1	187	21.2	5.48	3.44	5	0	100	3.12694e+06	3.12694e+06	High
High	IsMasterProtein	G1M8D7	NAD(P)H-hydrate epimerase OS=Ailuropoda melanoleuca OX=9646 GN=NAXE PE=3 SV=1	0	11.535	12	2	2	2	1	252	27.9	5.27	6.58	2	0				High
High	IsMasterProtein	G1L912	Arp2/3 complex 34 kDa subunit OS=Ailuropoda melanoleuca OX=9646 GN=ARPC2 PE=3 SV=1	0	11.525	10	3	4	3	1	352	39.9	8.46	3.57	3	0	100	1.71658e+06	1.71658e+06	High
High	IsMasterProtein	G1L1I8	Proteasome subunit beta OS=Ailuropoda melanoleuca OX=9646 GN=PSMB2 PE=3 SV=1	0	11.43	15	3	12	3	1	228	25.6	6.68	17.29	3	0	100	1.06338e+06	1.06338e+06	High
High	IsMasterProtein	G1L600	S-adenosylmethionine synthase OS=Ailuropoda melanoleuca OX=9646 GN=MAT2A PE=3 SV=1	0	11.43	9	3	3	3	1	395	43.6	6.48	0	3	0	100	520553	520553	High
High	IsMasterProtein	G1LIJ9	Uncharacterized protein OS=Ailuropoda melanoleuca OX=9646 GN=SERPINB5 PE=3 SV=1	0	11.369	9	4	7	4	1	375	42.1	5.8	10.81	4	0	100	6.34717e+06	6.34717e+06	High
High	IsMasterProtein	G1L1C8	Proteasome subunit beta OS=Ailuropoda melanoleuca OX=9646 GN=PSMB4 PE=3 SV=1	0	11.368	12	4	17	4	1	264	29.2	5.47	10.56	4	0	100	8.92696e+06	8.92696e+06	High
High	IsMasterProtein	G1LK47	Tyrosine 3-monooxygenase/tryptophan 5-monooxygenase activation protein eta OS=Ailuropoda melanoleuca OX=9646 GN=YWHAH PE=3 SV=1	0	11.355	15	4	20	1	1	247	28.1	5.08	19.1	4	0	100	163930	163930	High
High	IsMasterProtein	G1LY63	Prolyl endopeptidase OS=Ailuropoda melanoleuca OX=9646 GN=PREP PE=4 SV=1	0	11.319	4	2	2	2	1	712	80.8	6	3.35	2	0	100	102795	102795	High
High	IsMasterProtein	G1LID7	Signal transducer and activator of transcription OS=Ailuropoda melanoleuca OX=9646 GN=STAT3 PE=3 SV=1	0	11.251	4	3	3	3	1	771	88.1	6.3	1.95	3	0	100	698147	698147	High
High	IsMasterProtein	D2I873	Uncharacterized protein OS=Ailuropoda melanoleuca OX=9646 GN=PANDA_022243 PE=4 SV=1	0	11.215	13	3	6	1	1	252	27.7	9.77	6.79	3	0	100	1.06773e+06	1.06773e+06	High
High	IsMasterProtein	D2I4U1	Uncharacterized protein (Fragment) OS=Ailuropoda melanoleuca OX=9646 GN=CTSV PE=3 SV=1	0	11.21	12	4	9	4	1	334	37.2	6.54	15.49	4	0	100	6.39839e+06	6.39839e+06	High
High	IsMasterProtein	G1LPK5	Syntaxin binding protein 2 OS=Ailuropoda melanoleuca OX=9646 GN=STXBP2 PE=3 SV=1	0	11.125	5	2	3	2	1	604	67.5	7.11	3.75	2	0	100	2.28012e+06	2.28012e+06	High
High	IsMasterProtein	D2H546	Aminopeptidase (Fragment) OS=Ailuropoda melanoleuca OX=9646 GN=NPEPPS PE=3 SV=1	0	11.118	3	3	4	3	1	833	93.7	5.49	4.54	3	0	100	1.50086e+06	1.50086e+06	High
High	IsMasterProtein	D2HRN7	Uncharacterized protein (Fragment) OS=Ailuropoda melanoleuca OX=9646 GN=RPL9 PE=4 SV=1	0	11.111	14	1	2	1	1	192	21.8	9.79	6.73	1	0				High
High	IsMasterProtein	G1MDB2	Proteasome activator subunit 2 OS=Ailuropoda melanoleuca OX=9646 GN=PSME2 PE=4 SV=1	0	11.101	16	4	5	4	1	254	29	6.71	3.68	4	0	100	1.77224e+06	1.77224e+06	High
High	IsMasterProtein	G1L9E3	ATP-dependent 6-phosphofructokinase OS=Ailuropoda melanoleuca OX=9646 GN=PFKP PE=3 SV=1	0	11.093	5	3	3	3	1	790	86.5	7.31	3.56	3	0	100	718519	718519	High
High	IsMasterProtein	G1M9N6	Dolichyl-diphosphooligosaccharide--protein glycosyltransferase subunit 1 OS=Ailuropoda melanoleuca OX=9646 GN=RPN1 PE=3 SV=1	0	11.061	9	5	6	5	1	606	68.6	6.92	6.11	5	0	100	6.14887e+06	6.14887e+06	High
High	IsMasterProtein	D2GW79	Uncharacterized protein (Fragment) OS=Ailuropoda melanoleuca OX=9646 GN=EHD4 PE=3 SV=1	0	11.024	7	3	6	3	1	541	61.2	6.81	8.49	3	0	100	688334	688334	High
High	IsMasterProtein	G1LGJ8	Proteasome 26S subunit, non-ATPase 11 OS=Ailuropoda melanoleuca OX=9646 GN=PSMD11 PE=4 SV=1	0	10.936	9	3	4	3	1	427	47.9	6.48	3.81	3	0	100	987163	987163	High
High	IsMasterProtein	G1LAI5	Aspartylglucosaminidase OS=Ailuropoda melanoleuca OX=9646 GN=AGA PE=4 SV=1	0	10.927	12	3	5	3	1	348	36.9	6.71	7.19	3	0	100	9.81319e+06	9.81319e+06	High
High	IsMasterProtein	G1LI25	Epithelial cell adhesion molecule OS=Ailuropoda melanoleuca OX=9646 GN=EPCAM PE=4 SV=1	0	10.917	11	3	5	3	1	313	35.4	5.8	4.26	3	0	100	1.02441e+06	1.02441e+06	High
High	IsMasterProtein	G1LJW1	DEAD-box helicase 3 X-linked OS=Ailuropoda melanoleuca OX=9646 GN=DDX3X PE=3 SV=1	0	10.889	5	3	3	3	1	675	74.7	7.56	2.76	3	0	100	378816	378816	High
High	IsMasterProtein	G1LU30	Matrix metallopeptidase 7 OS=Ailuropoda melanoleuca OX=9646 GN=MMP7 PE=3 SV=1	0	10.846	15	4	5	4	1	267	29.7	9.11	4.38	4	0	100	2.16202e+06	2.16202e+06	High
High	IsMasterProtein	D2HJF9	Uncharacterized protein (Fragment) OS=Ailuropoda melanoleuca OX=9646 GN=SFTPD PE=4 SV=1	0	10.826	7	2	6	2	1	375	37.7	7.97	7.3	2	0	100	1.43851e+06	1.43851e+06	High
High	IsMasterProtein	G1MB99	Synaptotagmin binding cytoplasmic RNA interacting protein OS=Ailuropoda melanoleuca OX=9646 GN=SYNCRIP PE=4 SV=1	0	10.743	5	3	3	3	1	634	70.7	8.48	4.76	3	0	100	1.10876e+06	1.10876e+06	High
High	IsMasterProtein	G1L8G3	Eukaryotic translation elongation factor 1 beta 2 OS=Ailuropoda melanoleuca OX=9646 GN=EEF1B2 PE=3 SV=1	0	10.694	12	2	5	2	1	228	25.1	4.73	7.68	2	0	100	2.84171e+06	2.84171e+06	High
High	IsMasterProtein	D2GWQ1	VPS35, retromer complex component (Fragment) OS=Ailuropoda melanoleuca OX=9646 GN=VPS35 PE=4 SV=1	0	10.639	6	4	6	4	1	796	91.7	5.49	1.88	4	0	100	1.53803e+06	1.53803e+06	High
High	IsMasterProtein	G1LUW8	Kinesin-like protein OS=Ailuropoda melanoleuca OX=9646 GN=KIF5B PE=3 SV=1	0	10.623	5	4	4	4	1	928	105.9	6.64	1.74	4	0	100	446007	446007	High
High	IsMasterProtein	J7FAN4	Fatty acid binding protein 5 OS=Ailuropoda melanoleuca OX=9646 GN=FABP5 PE=2 SV=1	0	10.606	25	3	8	2	1	135	15.1	7.02	7.45	3	1	100	9.43833e+06	9.43833e+06	High
High	IsMasterProtein	G1MAN4	T-complex protein 1 subunit eta OS=Ailuropoda melanoleuca OX=9646 GN=CCT7 PE=3 SV=1	0	10.605	7	4	9	4	1	555	60.7	6.93	1.86	4	0	100	2.96089e+06	2.96089e+06	High
High	IsMasterProtein	D2HQK5	NAD(P)(+)--arginine ADP-ribosyltransferase (Fragment) OS=Ailuropoda melanoleuca OX=9646 GN=PANDA_014183 PE=3 SV=1	0	10.575	14	4	8	1	1	353	39.7	5.76	9.36	4	0	100	476156	476156	High
High	IsMasterProtein	G1M9S2	Uncharacterized protein OS=Ailuropoda melanoleuca OX=9646 GN=PSMC2 PE=3 SV=1	0	10.539	5	2	3	2	1	476	53.7	8.43	5.46	2	0	100	1.7986e+06	1.7986e+06	High
High	IsMasterProtein	G1LG69	Lamin B2 OS=Ailuropoda melanoleuca OX=9646 GN=LMNB2 PE=3 SV=1	0	10.517	5	4	6	2	1	583	65.8	6.01	7.39	4	0	100	433586	433586	High
High	IsMasterProtein	G1M146	Uncharacterized protein OS=Ailuropoda melanoleuca OX=9646 PE=3 SV=1	0	10.455	16	3	3	3	1	160	18	6.79	1.67	3	0	100	1.3359e+06	1.3359e+06	High
High	IsMasterProtein	G1M0L8	Protein S100 OS=Ailuropoda melanoleuca OX=9646 GN=S100A9 PE=3 SV=1	0	10.435	23	4	10	4	1	130	14.5	6.7	9.97	4	0	100	1.10252e+07	1.10252e+07	High
High	IsMasterProtein	G1M5C9	D-dopachrome tautomerase like OS=Ailuropoda melanoleuca OX=9646 GN=DDTL PE=4 SV=1	0	10.375	28	3	7	3	1	117	12.8	8.54	9.66	3	0	100	5.44856e+06	5.44856e+06	High
High	IsMasterProtein	G1LPW5	Non-specific cytotoxic cell receptor protein 1 homolog (zebrafish) OS=Ailuropoda melanoleuca OX=9646 GN=NCCRP1 PE=4 SV=1	0	10.366	5	1	4	1	1	210	24.1	8.68	5.94	1	0	100	5.60935e+06	5.60935e+06	High
High	IsMasterProtein	G1LU49	Chloride intracellular channel protein OS=Ailuropoda melanoleuca OX=9646 GN=CLIC4 PE=3 SV=1	0	10.356	8	2	5	2	1	253	28.7	5.78	4.79	2	0	100	1.7107e+06	1.7107e+06	High
High	IsMasterProtein	D2H442	Uncharacterized protein (Fragment) OS=Ailuropoda melanoleuca OX=9646 GN=GSS PE=4 SV=1	0	10.355	7	3	3	3	1	474	52.4	5.48	2.17	3	0	100	1.36117e+06	1.36117e+06	High
High	IsMasterProtein	G1LM07	Protein phosphatase 4 regulatory subunit 1 OS=Ailuropoda melanoleuca OX=9646 GN=PPP4R1 PE=4 SV=1	0	10.318	5	4	10	4	1	937	105.3	4.87	1.81	4	0	100	2.91332e+06	2.91332e+06	High
High	IsMasterProtein	G1LCH9	Ovochymase 2 (gene/pseudogene) OS=Ailuropoda melanoleuca OX=9646 GN=OVCH2 PE=3 SV=1	0	10.306	4	2	6	2	1	567	63	6.48	6.27	2	0	100	2.09125e+06	2.09125e+06	High
High	IsMasterProtein	G1LSE4	Podocan OS=Ailuropoda melanoleuca OX=9646 GN=PODN PE=4 SV=1	0	10.269	6	3	3	3	1	630	70.5	6.84	4.09	3	0	100	490313	490313	High
High	IsMasterProtein	G1L538	Proteasome 26S subunit, ATPase 1 OS=Ailuropoda melanoleuca OX=9646 GN=PSMC1 PE=3 SV=1	0	10.173	9	4	5	3	1	440	49.2	6.21	1.95	4	0	100	1.29353e+06	1.29353e+06	High
High	IsMasterProtein	G1LAU6	Citrate synthase OS=Ailuropoda melanoleuca OX=9646 GN=CS PE=3 SV=1	0	10.166	7	3	4	3	1	466	51.7	8.06	2.98	3	0	100	1.03312e+06	1.03312e+06	High
High	IsMasterProtein	G1M8P1	Cellular retinoic acid binding protein 2 OS=Ailuropoda melanoleuca OX=9646 GN=CRABP2 PE=3 SV=1	0	10.137	24	3	3	3	1	139	15.8	5.67	4.39	3	0	100	1.98302e+06	1.98302e+06	High
High	IsMasterProtein	G1LPZ5	Apolipoprotein A4 OS=Ailuropoda melanoleuca OX=9646 GN=APOA4 PE=3 SV=1	0	10.105	8	3	4	3	1	385	42.8	5.54	4.15	3	0	100	659869	659869	High
High	IsMasterProtein	D2HAS3	Uncharacterized protein (Fragment) OS=Ailuropoda melanoleuca OX=9646 GN=PANDA_007564 PE=4 SV=1	0	10.075	5	4	7	4	1	901	99.8	6.19	4.22	4	0	100	4.48501e+06	4.48501e+06	High
High	IsMasterProtein	D2GUN4	Uncharacterized protein (Fragment) OS=Ailuropoda melanoleuca OX=9646 GN=HARS PE=3 SV=1	0	10.062	6	3	5	3	1	509	57.3	5.74	3.64	3	0	100	957994	957994	High
High	IsMasterProtein	G1LGY8	Uncharacterized protein OS=Ailuropoda melanoleuca OX=9646 GN=JCHAIN PE=4 SV=1	0	10.002	16	2	11	2	1	158	17.9	5.07	9.17	2	0	100	2.65874e+07	2.65874e+07	High
High	IsMasterProtein	D2GYQ4	Uncharacterized protein (Fragment) OS=Ailuropoda melanoleuca OX=9646 GN=RAB8B PE=4 SV=1	0	9.933	16	3	16	1	1	207	23.6	9.07	14.22	3	0				High
High	IsMasterProtein	G1ME32	Sushi, nidogen and EGF like domains 1 OS=Ailuropoda melanoleuca OX=9646 GN=SNED1 PE=4 SV=1	0	9.896	3	3	3	3	1	1345	144.5	6.86	6.13	3	0	100	565978	565978	High
High	IsMasterProtein	D2HD25	Uncharacterized protein (Fragment) OS=Ailuropoda melanoleuca OX=9646 GN=PANDA_008538 PE=4 SV=1	0	9.873	16	4	10	4	1	329	35.9	6.39	3.8	4	0	100	1.83366e+06	1.83366e+06	High
High	IsMasterProtein	G1MEG0	Aspartyl aminopeptidase OS=Ailuropoda melanoleuca OX=9646 GN=DNPEP PE=3 SV=1	0	9.85	7	3	7	3	1	447	49.3	6.95	4.62	3	0	100	1.65916e+06	1.65916e+06	High
High	IsMasterProtein	G1LTH7	Uncharacterized protein OS=Ailuropoda melanoleuca OX=9646 GN=RPL22 PE=4 SV=1	0	9.806	18	2	5	2	1	131	15.1	9.39	8.95	2	0	100	5.78426e+06	5.78426e+06	High
High	IsMasterProtein	G1M9D5	Uncharacterized protein OS=Ailuropoda melanoleuca OX=9646 GN=CPO PE=4 SV=1	0	9.68	7	2	5	2	1	375	42.7	7.66	10.55	2	0	100	6.74479e+06	6.74479e+06	High
High	IsMasterProtein	G1LVF8	SH3 domain-binding glutamic acid-rich-like protein OS=Ailuropoda melanoleuca OX=9646 GN=SH3BGRL3 PE=3 SV=1	0	9.677	31	2	12	2	1	93	10.4	4.93	9.77	2	0	100	8.13348e+06	8.13348e+06	High
High	IsMasterProtein	G1LQN3	Biglycan OS=Ailuropoda melanoleuca OX=9646 GN=BGN PE=3 SV=1	0	9.66	8	3	11	3	1	371	41.7	7.28	11.76	3	0	100	2.95469e+06	2.95469e+06	High
High	IsMasterProtein	G1M1E2	Uncharacterized protein OS=Ailuropoda melanoleuca OX=9646 GN=SPINT4 PE=4 SV=1	0	9.626	27	3	6	3	1	95	10.8	6.93	0	3	0	100	815334	815334	High
High	IsMasterProtein	G1LFB8	Angiopoietin 2 OS=Ailuropoda melanoleuca OX=9646 GN=ANGPT2 PE=4 SV=1	0	9.62	8	3	3	3	1	496	57.1	5.68	2.31	3	0	100	2.59622e+06	2.59622e+06	High
High	IsMasterProtein	G1L8E3	Phosphatidylethanolamine binding protein 4 OS=Ailuropoda melanoleuca OX=9646 GN=PEBP4 PE=4 SV=1	0	9.578	18	3	6	3	1	219	24.9	7.01	5.07	3	0	100	3.72901e+06	3.72901e+06	High
High	IsMasterProtein	G1LJ04	Uncharacterized protein OS=Ailuropoda melanoleuca OX=9646 PE=3 SV=1	0	9.462	11	3	4	3	1	243	27.7	8.18	5.53	3	0	100	2.22618e+06	2.22618e+06	High
High	IsMasterProtein	G1MDC1	Matrix metallopeptidase 2 OS=Ailuropoda melanoleuca OX=9646 GN=MMP2 PE=3 SV=1	0	9.456	5	2	2	2	1	651	72.4	6.1	2.94	2	0	100	1.52104e+06	1.52104e+06	High
High	IsMasterProtein	G1LEI9	Uncharacterized protein OS=Ailuropoda melanoleuca OX=9646 GN=MYL1 PE=4 SV=1	0	9.452	14	2	4	1	1	192	21	5.03	1.84	2	0	100	241890	241890	High
High	IsMasterProtein	D2H7R3	Uncharacterized protein (Fragment) OS=Ailuropoda melanoleuca OX=9646 GN=PANDA_006212 PE=4 SV=1	0	9.448	12	2	6	2	1	212	23.7	5.76	4.09	2	0	100	2.76521e+06	2.76521e+06	High
High	IsMasterProtein	D2HMV7	Uncharacterized protein (Fragment) OS=Ailuropoda melanoleuca OX=9646 GN=PLD3 PE=4 SV=1	0	9.446	7	3	5	3	1	490	54.6	6.47	2.16	3	0	100	1.69077e+06	1.69077e+06	High
High	IsMasterProtein	G1LHD9	Heterogeneous nuclear ribonucleoprotein A2/B1 OS=Ailuropoda melanoleuca OX=9646 GN=HNRNPA2B1 PE=4 SV=1	0	9.434	10	3	10	3	1	353	37.4	9.07	3.96	3	0	100	6.63912e+06	6.63912e+06	High
High	IsMasterProtein	G1L8W6	Uncharacterized protein OS=Ailuropoda melanoleuca OX=9646 GN=SPP1 PE=4 SV=1	0	9.426	6	1	14	1	1	298	33.3	4.72	21.06	1	0	100	3.93813e+06	3.93813e+06	High
High	IsMasterProtein	G1M9E5	Uncharacterized protein OS=Ailuropoda melanoleuca OX=9646 GN=CASC4 PE=4 SV=1	0	9.418	7	3	27	3	1	436	49.5	5.4	32	3	0	100	1.20931e+07	1.20931e+07	High
High	IsMasterProtein	G1MDU1	Heat shock protein family A (Hsp70) member 9 OS=Ailuropoda melanoleuca OX=9646 GN=HSPA9 PE=3 SV=1	0	9.321	5	3	6	3	1	683	74.1	6.3	2.04	3	0	100	783905	783905	High
High	IsMasterProtein	D2I5Y7	Uncharacterized protein OS=Ailuropoda melanoleuca OX=9646 GN=PANDA_021137 PE=4 SV=1	0	9.28	21	3	6	3	1	134	14.4	4.77	5.28	3	0	100	2.32264e+06	2.32264e+06	High
High	IsMasterProtein	G1M5J6	Serine/threonine-protein phosphatase OS=Ailuropoda melanoleuca OX=9646 GN=PPP1CC PE=3 SV=1	0	9.271	8	3	11	1	1	322	37.1	7.01	9.97	3	0	100	6.28638e+06	6.28638e+06	High
High	IsMasterProtein	D2HW57	Polypeptide N-acetylgalactosaminyltransferase (Fragment) OS=Ailuropoda melanoleuca OX=9646 GN=GALNT3 PE=3 SV=1	0	9.258	4	2	3	2	1	632	72.6	7.88	5.8	2	0				High
High	IsMasterProtein	G1LZ57	NAD(P)(+)--arginine ADP-ribosyltransferase OS=Ailuropoda melanoleuca OX=9646 GN=ART3 PE=3 SV=1	0	9.229	12	4	6	1	1	390	43.8	5.63	4.18	4	1	100	460051	460051	High
High	IsMasterProtein	G1M4P8	Retinoic acid receptor responder 1 OS=Ailuropoda melanoleuca OX=9646 GN=RARRES1 PE=4 SV=1	0	9.153	10	3	14	3	1	288	32.8	8.41	23.41	3	0	100	2.91091e+07	2.91091e+07	High
High	IsMasterProtein	G1LNH2	Spermatogenesis associated 18 OS=Ailuropoda melanoleuca OX=9646 GN=SPATA18 PE=4 SV=1	0	9.153	7	4	4	4	1	549	62.2	8.6	0	4	0	100	862835	862835	High
High	IsMasterProtein	G1MHH5	Uncharacterized protein OS=Ailuropoda melanoleuca OX=9646 GN=ACTR1A PE=3 SV=1	0	9.135	11	3	4	3	1	376	42.6	6.64	4.15	3	0	100	3.57282e+06	3.57282e+06	High
High	IsMasterProtein	G1LQG6	NAD-dependent protein deacetylase OS=Ailuropoda melanoleuca OX=9646 GN=SIRT2 PE=3 SV=1	0	9.113	12	3	4	3	1	393	43.4	5.76	2.6	3	0	100	192168	192168	High
High	IsMasterProtein	G1L3B7	Cathepsin S OS=Ailuropoda melanoleuca OX=9646 GN=CTSS PE=3 SV=1	0	9.102	10	4	5	4	1	337	37.7	8.27	4.03	4	0	100	2.32323e+06	2.32323e+06	High
High	IsMasterProtein	G1M1M0	Alpha-1-acid glycoprotein OS=Ailuropoda melanoleuca OX=9646 PE=3 SV=1	0	9.099	18	3	9	3	1	202	23.1	5.47	7.15	3	0	100	1.64428e+06	1.64428e+06	High
High	IsMasterProtein	G1LND1	Uncharacterized protein OS=Ailuropoda melanoleuca OX=9646 GN=NAPA PE=4 SV=1	0	9.092	8	2	3	2	1	301	33.7	5.45	3.83	2	0	100	1.32156e+06	1.32156e+06	High
High	IsMasterProtein	G1LDB6	Uncharacterized protein OS=Ailuropoda melanoleuca OX=9646 GN=RPS14 PE=3 SV=1	0	9.086	16	3	7	3	1	159	17.2	10.18	6.25	3	0	100	3.20186e+06	3.20186e+06	High
High	IsMasterProtein	G1M502	Uncharacterized protein OS=Ailuropoda melanoleuca OX=9646 GN=ALDH2 PE=3 SV=1	0	9.044	6	3	10	2	1	521	56.6	6.57	13.31	3	0	100	2.00703e+06	2.00703e+06	High
High	IsMasterProtein	G1L2K2	Alpha 2-HS glycoprotein OS=Ailuropoda melanoleuca OX=9646 GN=AHSG PE=4 SV=1	0	9.011	9	3	20	3	1	361	38.8	5.1	12.36	3	0	100	7.98293e+06	7.98293e+06	High
High	IsMasterProtein	G1L764	Plexin B2 OS=Ailuropoda melanoleuca OX=9646 GN=PLXNB2 PE=4 SV=1	0	9.01	2	3	5	3	1	2029	223	6.62	5.05	3	0	100	1.29817e+06	1.29817e+06	High
High	IsMasterProtein	G1LTZ6	Glutamate dehydrogenase OS=Ailuropoda melanoleuca OX=9646 PE=3 SV=1	0	8.99	6	3	4	3	1	527	58.2	7.8	0	3	0	100	1.05589e+06	1.05589e+06	High
High	IsMasterProtein	D2HJR0	S100 calcium binding protein A13 (Fragment) OS=Ailuropoda melanoleuca OX=9646 GN=S100A13 PE=4 SV=1	0	8.953	34	3	4	3	1	98	11.2	5.55	6.84	3	0	100	1909351	1909351	High
High	IsMasterProtein	G1M593	Uncharacterized protein OS=Ailuropoda melanoleuca OX=9646 GN=PHB2 PE=4 SV=1	0	8.923	11	3	5	3	1	299	33.3	9.85	4.09	3	0	100	607341	607341	High
High	IsMasterProtein	G1L008	Vesicle amine transport 1 OS=Ailuropoda melanoleuca OX=9646 GN=VAT1 PE=4 SV=1	0	8.914	6	2	6	2	1	382	40.5	6.44	6.08	2	0	100	8.12627e+06	8.12627e+06	High
High	IsMasterProtein	G1LSG2	DExD-box helicase 39B OS=Ailuropoda melanoleuca OX=9646 GN=DDX39B PE=4 SV=1	0	8.864	4	2	6	2	1	440	50.3	5.76	11.3	2	0	100	8.55092e+06	8.55092e+06	High
High	IsMasterProtein	G1MEE3	Family with sequence similarity 129 member B OS=Ailuropoda melanoleuca OX=9646 GN=FAM129B PE=4 SV=1	0	8.845	4	3	5	3	1	736	83.2	6.1	3.96	3	0	100	1.70384e+06	1.70384e+06	High
High	IsMasterProtein	F2X201	40S ribosomal protein S3a OS=Ailuropoda melanoleuca OX=9646 GN=RPS3A PE=2 SV=1	0	8.811	11	3	5	3	1	264	29.9	9.73	5.29	3	0	100	4.53078e+06	4.53078e+06	High
High	IsMasterProtein	G1L1P7	Serine/threonine-protein phosphatase OS=Ailuropoda melanoleuca OX=9646 GN=PPP1CA PE=3 SV=1	0	8.766	8	3	5	1	1	330	37.5	6.33	2.31	3	1	100	1.70411e+06	1.70411e+06	High
High	IsMasterProtein	G1LAI8	Uncharacterized protein OS=Ailuropoda melanoleuca OX=9646 GN=ITM2B PE=4 SV=1	0	8.757	14	3	10	3	1	266	30.4	5.22	5.92	3	0	100	4.78519e+06	4.78519e+06	High
High	IsMasterProtein	G1L3B0	F-actin-capping protein subunit alpha OS=Ailuropoda melanoleuca OX=9646 GN=CAPZA2 PE=3 SV=1	0	8.752	12	3	4	2	1	286	33	7.01	5.46	3	1	100	506085	506085	High
High	IsMasterProtein	D2I671	Aspartate aminotransferase (Fragment) OS=Ailuropoda melanoleuca OX=9646 GN=GOT1 PE=4 SV=1	0	8.738	9	3	5	3	1	413	46.3	7.49	6.13	3	0	100	8.68932e+06	8.68932e+06	High
High	IsMasterProtein	D2HJR9	Protein S100 (Fragment) OS=Ailuropoda melanoleuca OX=9646 GN=S100A8 PE=3 SV=1	0	8.735	27	3	5	3	1	89	10.4	5.26	5.71	3	0	100	9.1796e+06	9.1796e+06	High
High	IsMasterProtein	G1MCJ2	Gamma-aminobutyric acid type B receptor subunit 1 OS=Ailuropoda melanoleuca OX=9646 GN=GABBR1 PE=4 SV=1	0	8.726	2	2	5	2	1	961	108.1	8.21	8.52	2	0	100	436666	436666	High
High	IsMasterProtein	G1LT74	Eukaryotic translation initiation factor 6 OS=Ailuropoda melanoleuca OX=9646 GN=EIF6 PE=3 SV=1	0	8.699	17	2	2	2	1	245	26.7	4.74	4.37	2	0				High
High	IsMasterProtein	G1L2A9	RAB14, member RAS oncogene family OS=Ailuropoda melanoleuca OX=9646 GN=RAB14 PE=4 SV=1	0	8.656	16	3	13	2	1	217	24.1	5.9	12.47	3	0				High
High	IsMasterProtein	D2HIT1	Uncharacterized protein (Fragment) OS=Ailuropoda melanoleuca OX=9646 GN=RAB5C PE=4 SV=1	0	8.621	17	3	3	2	1	216	23.5	8.41	3.27	3	1	100	709030	709030	High
High	IsMasterProtein	G1M6R7	Uncharacterized protein OS=Ailuropoda melanoleuca OX=9646 GN=PDGFC PE=3 SV=1	0	8.62	6	2	3	2	1	345	39.1	6.46	4.89	2	0	100	636054	636054	High
High	IsMasterProtein	G1L7F5	AP complex subunit sigma OS=Ailuropoda melanoleuca OX=9646 GN=AP1S1 PE=3 SV=1	0	8.617	8	1	1	1	1	190	21.9	8.29	2.4	1	0				High
High	IsMasterProtein	G1LLZ2	N-acetylated alpha-linked acidic dipeptidase 2 OS=Ailuropoda melanoleuca OX=9646 GN=NAALAD2 PE=4 SV=1	0	8.566	3	2	5	1	1	751	84.7	8.16	3.73	2	0				High
High	IsMasterProtein	G1LV15	Plakophilin 3 OS=Ailuropoda melanoleuca OX=9646 GN=PKP3 PE=4 SV=1	0	8.525	6	4	6	4	1	803	87.6	9.28	0	4	0	100	1.02463e+06	1.02463e+06	High
High	IsMasterProtein	G1MHY5	Peroxiredoxin OS=Ailuropoda melanoleuca OX=9646 GN=PRDX5 PE=3 SV=1	0	8.523	11	2	6	2	1	219	23	8.73	3.57	2	0	100	1581926	1581926	High
High	IsMasterProtein	D2I874	Uncharacterized protein (Fragment) OS=Ailuropoda melanoleuca OX=9646 GN=PANDA_022245 PE=4 SV=1	0	8.506	16	1	4	1	1	115	12.2	7.85	13.01	1	0	100	4579216	4579216	High
High	IsMasterProtein	G1LWS9	NAD(P)(+)--arginine ADP-ribosyltransferase OS=Ailuropoda melanoleuca OX=9646 GN=ART1 PE=3 SV=1	0	8.484	10	2	4	2	1	299	33.1	8.91	2.61	2	0	100	4.44546e+06	4.44546e+06	High
High	IsMasterProtein	G1LUF4	Uncharacterized protein OS=Ailuropoda melanoleuca OX=9646 PE=4 SV=1	0	8.478	16	2	15	1	1	122	13.3	7.39	32.56	2	0	100	420276	420276	High
High	IsMasterProtein	G1M9I4	Uncharacterized protein OS=Ailuropoda melanoleuca OX=9646 GN=GAA PE=3 SV=1	0	8.456	3	2	3	2	1	952	106.3	6.51	1.81	2	0	100	706913	706913	High
High	IsMasterProtein	G1MDC4	26S proteasome non-ATPase regulatory subunit 1 OS=Ailuropoda melanoleuca OX=9646 GN=PSMD1 PE=3 SV=1	0	8.451	3	3	3	3	1	953	105.9	5.39	1.94	3	0	100	420616	420616	High
High	IsMasterProtein	G1M0F0	Interleukin enhancer binding factor 2 OS=Ailuropoda melanoleuca OX=9646 GN=ILF2 PE=4 SV=1	0	8.445	6	2	2	2	1	390	43	5.26	4.59	2	0	100	241744	241744	High
High	IsMasterProtein	G1LJM0	Uncharacterized protein OS=Ailuropoda melanoleuca OX=9646 GN=LOC100467384 PE=3 SV=1	0	8.445	7	4	8	3	1	481	52.7	5.33	3.28	4	0	100	735653	735653	High
High	IsMasterProtein	D2GZK9	Uncharacterized protein (Fragment) OS=Ailuropoda melanoleuca OX=9646 GN=RPL3 PE=3 SV=1	0	8.42	7	3	6	3	1	403	46	10.18	2.01	3	0	100	2.06538e+06	2.06538e+06	High
High	IsMasterProtein	D2H5T7	Uncharacterized protein (Fragment) OS=Ailuropoda melanoleuca OX=9646 GN=CBR3 PE=3 SV=1	0	8.398	12	3	4	3	1	277	30.5	6.24	1.91	3	0	100	1.33963e+06	1.33963e+06	High
High	IsMasterProtein	D2HMQ1	NAD(P)H quinone dehydrogenase 1 (Fragment) OS=Ailuropoda melanoleuca OX=9646 GN=NQO1 PE=4 SV=1	0	8.396	11	3	5	3	1	273	30.9	8.72	5.36	3	0	100	3.46948e+07	3.46948e+07	High
High	IsMasterProtein	G1LVE7	Uncharacterized protein OS=Ailuropoda melanoleuca OX=9646 PE=4 SV=1	0	8.372	1	4	6	3	1	7251	819.8	5.33	1.79	4	0	100	828158	828158	High
High	IsMasterProtein	G1M165	Uncharacterized protein OS=Ailuropoda melanoleuca OX=9646 GN=C12orf10 PE=4 SV=1	0	8.318	8	3	5	3	1	382	42.8	6.92	9.94	3	0	100	2.07584e+06	2.07584e+06	High
High	IsMasterProtein	G1LPZ2	Mannose-6-phosphate isomerase OS=Ailuropoda melanoleuca OX=9646 GN=MPI PE=3 SV=1	0	8.315	7	2	3	2	1	421	46.3	5.99	5.98	2	0	100	1.47757e+06	1.47757e+06	High
High	IsMasterProtein	G1L844	Polypyrimidine tract binding protein 1 OS=Ailuropoda melanoleuca OX=9646 GN=PTBP1 PE=4 SV=1	0	8.266	5	1	1	1	1	549	58.7	9.23	2.77	1	0				High
High	IsMasterProtein	G1LP08	Endoplasmic reticulum resident protein 29 OS=Ailuropoda melanoleuca OX=9646 GN=ERP29 PE=4 SV=1	0	8.262	14	3	5	3	1	262	29.3	6.62	3.7	3	0	100	695389	695389	High
High	IsMasterProtein	F2X1Z8	Ribosomal protein S2 OS=Ailuropoda melanoleuca OX=9646 GN=RPS2 PE=2 SV=1	0	8.222	10	3	4	3	1	293	31.2	10.27	1.98	3	0	100	3.46235e+06	3.46235e+06	High
High	IsMasterProtein	D2H6Z8	Uncharacterized protein (Fragment) OS=Ailuropoda melanoleuca OX=9646 GN=SERPINB12 PE=3 SV=1	0	8.203	6	2	3	2	1	425	48.1	5.02	3.81	2	0	100	1.11752e+06	1.11752e+06	High
High	IsMasterProtein	G1MDI5	2-phosphoxylose phosphatase 1 OS=Ailuropoda melanoleuca OX=9646 GN=PXYLP1 PE=3 SV=1	0	8.171	7	3	8	3	1	481	55.4	8.79	3.26	3	0	100	2.66339e+06	2.66339e+06	High
High	IsMasterProtein	G1MEU5	Annexin OS=Ailuropoda melanoleuca OX=9646 GN=ANXA7 PE=3 SV=1	0	8.147	4	2	4	2	1	487	52.3	5.85	8.6	2	0	100	1.86611e+06	1.86611e+06	High
High	IsMasterProtein	G1M3T9	Membrane metalloendopeptidase like 1 OS=Ailuropoda melanoleuca OX=9646 GN=MMEL1 PE=4 SV=1	0	8.135	3	2	2	2	1	783	89.4	5.96	3.85	2	0	100	359442	359442	High
High	IsMasterProtein	G1LHT1	Uncharacterized protein OS=Ailuropoda melanoleuca OX=9646 GN=SLC3A2 PE=4 SV=1	0	8.114	4	2	2	2	1	579	62.9	5.26	2.61	2	0	100	214042	214042	High
High	IsMasterProtein	G1MAQ8	Uncharacterized protein OS=Ailuropoda melanoleuca OX=9646 GN=PFDN2 PE=4 SV=1	0	8.11	15	2	4	2	1	154	16.6	7.34	4.04	2	0	100	1.00589e+06	1.00589e+06	High
High	IsMasterProtein	G1LIT5	Heterogeneous nuclear ribonucleoprotein C (C1/C2) OS=Ailuropoda melanoleuca OX=9646 GN=HNRNPC PE=4 SV=1	0	8.095	8	3	5	3	1	343	38	7.88	2.05	3	0	100	1.17775e+06	1.17775e+06	High
High	IsMasterProtein	G1LFC4	Folate hydrolase 1 OS=Ailuropoda melanoleuca OX=9646 GN=FOLH1 PE=4 SV=1	0	8.046	4	3	6	2	1	755	85	7.06	3.73	3	1	100	3.02741e+06	3.02741e+06	High
High	IsMasterProtein	F2X207	40S ribosomal protein S6 OS=Ailuropoda melanoleuca OX=9646 GN=RPS6 PE=2 SV=1	0	8.039	10	3	3	3	1	249	28.7	10.84	2.18	3	0	100	1457385	1457385	High
High	IsMasterProtein	F2X251	Ribosomal protein L14 OS=Ailuropoda melanoleuca OX=9646 GN=Rpl14 PE=2 SV=1	0	8.037	11	2	2	2	1	211	23	11.02	2.91	2	0	100	387911	387911	High
High	IsMasterProtein	D2I3B3	Uncharacterized protein (Fragment) OS=Ailuropoda melanoleuca OX=9646 GN=PANDA_019993 PE=4 SV=1	0	8.014	8	3	7	3	1	236	25.8	7.81	5.45	3	0	100	1.18899e+06	1.18899e+06	High
High	IsMasterProtein	D2H3R8	Uncharacterized protein (Fragment) OS=Ailuropoda melanoleuca OX=9646 GN=PANDA_004361 PE=4 SV=1	0	7.986	4	3	6	3	1	834	93.8	6	3.53	3	0	100	1.7046e+06	1.7046e+06	High
High	IsMasterProtein	G1L094	Dihydropyrimidinase like 2 OS=Ailuropoda melanoleuca OX=9646 GN=DPYSL2 PE=4 SV=1	0	7.981	5	3	5	3	1	675	73.2	6.35	0	3	0	100	1.33181e+06	1.33181e+06	High
High	IsMasterProtein	G1LU63	Annexin OS=Ailuropoda melanoleuca OX=9646 PE=3 SV=1	0	7.979	8	3	3	3	1	336	37.5	5.41	2.65	3	0	100	2.11417e+06	2.11417e+06	High
High	IsMasterProtein	G1MI46	Thioredoxin OS=Ailuropoda melanoleuca OX=9646 GN=TXN PE=3 SV=1	0	7.971	22	2	4	2	1	105	11.8	5.03	2.09	2	0	100	656772	656772	High
High	IsMasterProtein	D2GW51	Uncharacterized protein (Fragment) OS=Ailuropoda melanoleuca OX=9646 GN=PANDA_001012 PE=3 SV=1	0	7.864	7	3	6	3	1	417	47	8.34	5.06	3	0	100	4.27539e+06	4.27539e+06	High
High	IsMasterProtein	G1LLT4	Platelet-activating factor acetylhydrolase IB subunit alpha OS=Ailuropoda melanoleuca OX=9646 GN=PAFAH1B1 PE=3 SV=1	0	7.842	9	3	3	2	1	411	46.8	7.72	1.64	3	1	100	987418	987418	High
High	IsMasterProtein	G1LWS0	NAD(P)(+)--arginine ADP-ribosyltransferase OS=Ailuropoda melanoleuca OX=9646 GN=ART5 PE=3 SV=1	0	7.84	7	2	6	2	1	309	33.9	7.52	10.84	2	0	100	7.38305e+06	7.38305e+06	High
High	IsMasterProtein	G1LIR3	Uncharacterized protein OS=Ailuropoda melanoleuca OX=9646 GN=VARS PE=3 SV=1	0	7.812	2	2	3	2	1	1265	140.4	7.61	0	2	0	100	327370	327370	High
High	IsMasterProtein	G1M606	Triacylglycerol lipase OS=Ailuropoda melanoleuca OX=9646 GN=PNLIPRP2 PE=3 SV=1	0	7.703	4	2	3	2	1	487	54.3	6.16	6.71	2	0	100	3.68047e+06	3.68047e+06	High
High	IsMasterProtein	G1ME70	Uncharacterized protein OS=Ailuropoda melanoleuca OX=9646 GN=RPL12 PE=3 SV=1	0	7.675	13	2	4	2	1	192	20.9	9.99	7.01	2	0	100	2.35557e+06	2.35557e+06	High
High	IsMasterProtein	G1LUF7	Glyoxylate and hydroxypyruvate reductase OS=Ailuropoda melanoleuca OX=9646 GN=GRHPR PE=3 SV=1	0	7.663	8	2	3	2	1	344	37.1	7.62	4.71	2	0	100	1.18829e+06	1.18829e+06	High
High	IsMasterProtein	D2HWS6	Uncharacterized protein (Fragment) OS=Ailuropoda melanoleuca OX=9646 GN=ARF3 PE=3 SV=1	0	7.663	18	3	3	3	1	181	20.6	7.43	0	3	0	100	828702	828702	High
High	IsMasterProtein	D2HEJ5	Uncharacterized protein (Fragment) OS=Ailuropoda melanoleuca OX=9646 GN=AKAP3 PE=4 SV=1	0	7.653	2	1	2	1	1	857	94.3	6.44	5.4	1	0	100	569999	569999	High
High	IsMasterProtein	G1MEY6	Peptidylglycine alpha-amidating monooxygenase OS=Ailuropoda melanoleuca OX=9646 GN=PAM PE=4 SV=1	0	7.65	3	4	8	4	1	909	101.2	6.23	7.62	4	0	100	1.32872e+06	1.32872e+06	High
High	IsMasterProtein	D2HRJ5	Uncharacterized protein (Fragment) OS=Ailuropoda melanoleuca OX=9646 GN=PANDA_014618 PE=4 SV=1	0	7.646	3	3	4	3	1	1014	112.4	6.32	3.92	3	0	100	1.28252e+06	1.28252e+06	High
High	IsMasterProtein	G1LKJ6	Phosphoinositide-3-kinase interacting protein 1 OS=Ailuropoda melanoleuca OX=9646 GN=PIK3IP1 PE=4 SV=1	0	7.641	10	2	34	2	1	263	28.4	4.74	44.29	2	0	100	3.15859e+07	3.15859e+07	High
High	IsMasterProtein	G1LKC8	ATPase H+ transporting accessory protein 2 OS=Ailuropoda melanoleuca OX=9646 GN=ATP6AP2 PE=4 SV=1	0	7.633	7	3	5	3	1	350	39.2	5.54	6.07	3	0	100	7.73992e+06	7.73992e+06	High
High	IsMasterProtein	D2HHT9	Clathrin light chain (Fragment) OS=Ailuropoda melanoleuca OX=9646 GN=PANDA_010698 PE=3 SV=1	0	7.555	11	3	6	3	1	215	23.7	4.74	5.75	3	0	100	2.0347e+07	2.0347e+07	High
High	IsMasterProtein	G1M424	S-formylglutathione hydrolase OS=Ailuropoda melanoleuca OX=9646 GN=ESD PE=3 SV=1	0	7.508	11	3	4	3	1	282	31.4	7.23	1.85	3	0	100	1.37155e+06	1.37155e+06	High
High	IsMasterProtein	G1LTU8	Eukaryotic translation initiation factor 3 subunit A OS=Ailuropoda melanoleuca OX=9646 GN=EIF3A PE=3 SV=1	0	7.501	1	1	6	1	1	1352	163.1	6.74	11.34	1	0	100	4.08637e+06	4.08637e+06	High
High	IsMasterProtein	G1L331	UTP--glucose-1-phosphate uridylyltransferase OS=Ailuropoda melanoleuca OX=9646 GN=UGP2 PE=3 SV=1	0	7.485	7	4	6	4	1	510	57	7.88	0	4	0	100	5.73805e+06	5.73805e+06	High
High	IsMasterProtein	G1LGH6	Coatomer subunit beta' OS=Ailuropoda melanoleuca OX=9646 GN=COPB2 PE=3 SV=1	0	7.454	3	3	4	3	1	905	102.1	5.27	1.88	3	0	100	1.03157e+06	1.03157e+06	High
High	IsMasterProtein	D2H1P2	Uncharacterized protein (Fragment) OS=Ailuropoda melanoleuca OX=9646 GN=PANDA_003464 PE=3 SV=1	0	7.441	9	1	4	1	1	156	18	6.48	10.5	1	0	100	7.91565e+06	7.91565e+06	High
High	IsMasterProtein	D2HJR1	S100 calcium binding protein A14 (Fragment) OS=Ailuropoda melanoleuca OX=9646 GN=S100A14 PE=4 SV=1	0	7.438	15	1	3	1	1	102	11.3	4.67	8.39	1	0	100	3.71748e+06	3.71748e+06	High
High	IsMasterProtein	G1LYF2	Fructose-bisphosphatase 1 OS=Ailuropoda melanoleuca OX=9646 GN=FBP1 PE=3 SV=1	0	7.433	8	2	3	2	1	333	36.3	7.37	4.24	2	0	100	794655	794655	High
High	IsMasterProtein	G1L518	Uncharacterized protein OS=Ailuropoda melanoleuca OX=9646 GN=NMRAL1 PE=4 SV=1	0	7.43	6	2	3	2	1	299	33	6.33	5.25	2	0	100	1.1503e+06	1.1503e+06	High
High	IsMasterProtein	D2H4W9	Uncharacterized protein (Fragment) OS=Ailuropoda melanoleuca OX=9646 GN=PANDA_004888 PE=3 SV=1	0	7.417	15	2	14	1	1	117	13	7.84	13.16	2	0	100	1.19234e+07	1.19234e+07	High	Acetyl [N-Term]
High	IsMasterProtein	G1L840	Ribosomal protein S13 OS=Ailuropoda melanoleuca OX=9646 GN=RPS13 PE=3 SV=1	0	7.404	19	3	6	3	1	153	17.5	10.74	5.54	3	0	100	2.13203e+06	2.13203e+06	High
High	IsMasterProtein	D2HRG8	Uncharacterized protein (Fragment) OS=Ailuropoda melanoleuca OX=9646 GN=PANDA_014587 PE=4 SV=1	0	7.398	6	2	3	2	1	315	36	5.14	3.83	2	0	100	2.02374e+06	2.02374e+06	High
High	IsMasterProtein	G1LZN8	Heterogeneous nuclear ribonucleoprotein A3 OS=Ailuropoda melanoleuca OX=9646 GN=HNRNPA3 PE=4 SV=1	0	7.364	6	1	3	1	1	363	37.7	8.94	2.84	1	0	100	1.51885e+06	1.51885e+06	High
High	IsMasterProtein	G1LC30	GTP-binding nuclear protein Ran OS=Ailuropoda melanoleuca OX=9646 PE=3 SV=1	0	7.361	16	3	3	3	1	216	24.3	8.13	0	3	0	100	320425	320425	High
High	IsMasterProtein	G1MFP8	Protein phosphatase methylesterase 1 OS=Ailuropoda melanoleuca OX=9646 GN=PPME1 PE=3 SV=1	0	7.336	5	2	2	2	1	386	42.3	5.97	4	2	0	100	741398	741398	High
High	IsMasterProtein	G1L1M0	Uncharacterized protein OS=Ailuropoda melanoleuca OX=9646 GN=UQCRC1 PE=4 SV=1	0	7.333	5	3	4	3	1	480	52.7	6.37	2.02	3	0	100	1.03028e+06	1.03028e+06	High
High	IsMasterProtein	G1M3G4	Lipocalin 15 OS=Ailuropoda melanoleuca OX=9646 GN=LCN15 PE=3 SV=1	0	7.289	13	2	13	2	1	172	18.9	5.77	23.92	2	0	100	2.25889e+07	2.25889e+07	High
High	IsMasterProtein	G1L0G3	Galactosamine (N-acetyl)-6-sulfatase OS=Ailuropoda melanoleuca OX=9646 GN=GALNS PE=4 SV=1	0	7.271	6	3	3	3	1	522	58	7.05	3.7	3	0	100	775523	775523	High
High	IsMasterProtein	D2HYW6	DCN1-like protein (Fragment) OS=Ailuropoda melanoleuca OX=9646 GN=DCUN1D1 PE=4 SV=1	0	7.269	7	2	5	2	1	258	30	5.34	1.87	2	0	100	985464	985464	High
High	IsMasterProtein	G1LJZ4	Uncharacterized protein OS=Ailuropoda melanoleuca OX=9646 PE=4 SV=1	0	7.242	9	1	3	1	1	174	19.3	8.63	7.08	1	0				High
High	IsMasterProtein	G1L752	Uncharacterized protein OS=Ailuropoda melanoleuca OX=9646 GN=SLC25A31 PE=3 SV=1	0	7.227	6	2	3	2	1	323	35.8	9.66	5.62	2	0	100	2607971	2607971	High
High	IsMasterProtein	G1LN02	Uncharacterized protein OS=Ailuropoda melanoleuca OX=9646 GN=LOC100473656 PE=4 SV=1	0	7.21	8	2	4	2	1	212	23.9	5.41	2	2	0	100	440077	440077	High
High	IsMasterProtein	D2I4F1	Uncharacterized protein (Fragment) OS=Ailuropoda melanoleuca OX=9646 GN=SERPINB1 PE=3 SV=1	0	7.21	7	3	6	3	1	378	42.7	6.67	4.05	3	0	100	681465	681465	High
High	IsMasterProtein	G1L1V3	Calcium-transporting ATPase OS=Ailuropoda melanoleuca OX=9646 GN=ATP2B4 PE=3 SV=1	0	7.2	4	3	4	3	1	1249	138.5	6.86	1.71	3	0	100	2.21776e+06	2.21776e+06	High
High	IsMasterProtein	G1LA46	F-actin-capping protein subunit alpha OS=Ailuropoda melanoleuca OX=9646 GN=CAPZA1 PE=3 SV=1	0	7.196	10	2	3	1	1	289	33.4	6.29	4.17	2	0				High
High	IsMasterProtein	D2I2I7	Uncharacterized protein OS=Ailuropoda melanoleuca OX=9646 GN=PANDA_019613 PE=4 SV=1	0	7.196	11	3	10	3	1	280	32	9.28	9.28	3	0	100	2.98293e+07	2.98293e+07	High
High	IsMasterProtein	D2GY31	Polyadenylate-binding protein (Fragment) OS=Ailuropoda melanoleuca OX=9646 GN=PANDA_001865 PE=3 SV=1	0	7.195	5	3	5	3	1	640	71	9.58	2.2	3	0	100	1.42465e+06	1.42465e+06	High
High	IsMasterProtein	D2H6N5	Uncharacterized protein (Fragment) OS=Ailuropoda melanoleuca OX=9646 GN=PANDA_005654 PE=4 SV=1	0	7.173	42	2	12	2	1	57	6.4	8.62	10.89	2	0	100	7.96416e+06	7.96416e+06	High
High	IsMasterProtein	G1MBP4	Sulfatase modifying factor 1 OS=Ailuropoda melanoleuca OX=9646 GN=SUMF1 PE=4 SV=1	0	7.113	4	1	4	1	1	384	41.4	6.89	6.54	1	0	100	4.16324e+06	4.16324e+06	High
High	IsMasterProtein	D2HR66	Sphingomyelin phosphodiesterase 1 (Fragment) OS=Ailuropoda melanoleuca OX=9646 GN=SMPD1 PE=4 SV=1	0	7.102	4	2	3	2	1	641	70.9	7.2	4.85	2	0	100	2.97551e+06	2.97551e+06	High
High	IsMasterProtein	G1MC95	Glucosamine-6-phosphate isomerase OS=Ailuropoda melanoleuca OX=9646 GN=GNPDA2 PE=3 SV=1	0	7.092	8	2	2	1	1	276	31.1	7.09	2.04	2	0	100	442159	442159	High
High	IsMasterProtein	G1MHQ9	Core histone macro-H2A OS=Ailuropoda melanoleuca OX=9646 GN=H2AFY PE=4 SV=1	0	7.09	8	3	4	3	1	381	40.6	9.83	6.87	3	0	100	2.12574e+06	2.12574e+06	High
High	IsMasterProtein	D2I5F9	Uncharacterized protein (Fragment) OS=Ailuropoda melanoleuca OX=9646 GN=MGAT1 PE=4 SV=1	0	7.083	4	2	5	2	1	445	51.3	8.66	4.14	2	0	100	1.06153e+06	1.06153e+06	High
High	IsMasterProtein	G1M4G0	Isocitrate dehydrogenase [NADP] OS=Ailuropoda melanoleuca OX=9646 GN=IDH2 PE=3 SV=1	0	7.062	6	2	3	2	1	421	47.4	7.85	4.04	2	0	100	457092	457092	High
High	IsMasterProtein	G1M626	Calcium binding tyrosine phosphorylation regulated OS=Ailuropoda melanoleuca OX=9646 GN=CABYR PE=4 SV=1	0	7.048	8	3	5	3	1	489	52.2	4.45	1.61	3	0	100	1.46785e+06	1.46785e+06	High	Acetyl [N-Term]
High	IsMasterProtein	G1MIM1	Lectin, mannose binding 2 OS=Ailuropoda melanoleuca OX=9646 GN=LMAN2 PE=4 SV=1	0	7.029	6	2	3	2	1	351	39.5	6.54	4.4	2	0	100	514271	514271	High
High	IsMasterProtein	G1LFH7	Ribosome binding protein 1 OS=Ailuropoda melanoleuca OX=9646 GN=RRBP1 PE=4 SV=1	0	7.013	2	3	3	3	1	1597	172.4	8.9	0	3	0	100	743245	743245	High
High	IsMasterProtein	D2HE42	Uncharacterized protein (Fragment) OS=Ailuropoda melanoleuca OX=9646 GN=PANDA_009032 PE=4 SV=1	0	6.964	2	3	4	3	1	1665	178.2	4.34	0	3	0	100	380869	380869	High
High	IsMasterProtein	G1LWU5	Cathepsin F OS=Ailuropoda melanoleuca OX=9646 GN=CTSF PE=3 SV=1	0	6.963	5	2	6	2	1	390	43.5	6.2	2.39	2	0	100	3402463	3402463	High
High	IsMasterProtein	G1M646	Calcium-transporting ATPase OS=Ailuropoda melanoleuca OX=9646 GN=ATP2A2 PE=3 SV=1	0	6.952	2	2	3	2	1	1042	114.7	5.34	2.06	2	0	100	575362	575362	High
High	IsMasterProtein	G1LE36	Uncharacterized protein OS=Ailuropoda melanoleuca OX=9646 GN=CALU PE=4 SV=1	0	6.851	4	1	7	1	1	319	37.5	4.64	2.03	1	0	100	2.23491e+06	2.23491e+06	High
High	IsMasterProtein	G1MFX4	Uncharacterized protein OS=Ailuropoda melanoleuca OX=9646 GN=RAB6A PE=4 SV=1	0	6.832	8	2	11	1	1	255	28.7	5.77	12.47	2	0				High
High	IsMasterProtein	D2HIP6	Uncharacterized protein (Fragment) OS=Ailuropoda melanoleuca OX=9646 GN=PANDA_011107 PE=3 SV=1	0	6.764	3	2	4	2	1	644	70.5	6.89	1.98	2	0	100	2.2391e+06	2.2391e+06	High
High	IsMasterProtein	D2HFH5	Uncharacterized protein (Fragment) OS=Ailuropoda melanoleuca OX=9646 GN=PANDA_009647 PE=4 SV=1	0	6.754	5	2	3	2	1	444	48.4	4.82	6.66	2	0	100	1.27643e+06	1.27643e+06	High
High	IsMasterProtein	G1LMQ6	Antioxidant 1 copper chaperone OS=Ailuropoda melanoleuca OX=9646 GN=ATOX1 PE=4 SV=1	0	6.725	33	2	3	2	1	66	7.2	5.83	4.1	2	0	100	1.62322e+06	1.62322e+06	High
High	IsMasterProtein	D2HB32	Protein O-fucosyltransferase 2 (Fragment) OS=Ailuropoda melanoleuca OX=9646 GN=POFUT2 PE=4 SV=1	0	6.692	6	2	2	2	1	387	45	5.72	2.18	2	0	100	1.03951e+06	1.03951e+06	High
High	IsMasterProtein	D2HRU8	60S ribosomal protein L6 (Fragment) OS=Ailuropoda melanoleuca OX=9646 GN=RPL6 PE=3 SV=1	0	6.673	13	3	8	3	1	288	32.6	10.61	0	3	0	100	6.66065e+06	6.66065e+06	High
High	IsMasterProtein	D2HIQ9	Uncharacterized protein (Fragment) OS=Ailuropoda melanoleuca OX=9646 GN=KRT35 PE=3 SV=1	0	6.662	5	3	57	2	1	455	50.4	5.08	67.28	3	0	100	1.66782e+06	1.66782e+06	High
High	IsMasterProtein	G1LPH3	Uncharacterized protein OS=Ailuropoda melanoleuca OX=9646 GN=DBI PE=4 SV=1	0	6.655	32	2	3	2	1	87	9.9	8.29	4.32	2	0	100	2.45461e+06	2.45461e+06	High
High	IsMasterProtein	G1L1M2	Uncharacterized protein OS=Ailuropoda melanoleuca OX=9646 GN=PSMD4 PE=4 SV=1	0	6.643	9	2	4	2	1	377	40.7	4.79	1.75	2	0	100	739624	739624	High
High	IsMasterProtein	A9XSS6	Acidic ribosomal phosphoprotein P1 OS=Ailuropoda melanoleuca OX=9646 GN=RPLP1 PE=2 SV=1	0	6.599	14	1	3	1	1	114	11.6	4.46	8.69	1	0	100	2833448	2833448	High
High	IsMasterProtein	G1MHG3	Peptidyl-prolyl cis-trans isomerase OS=Ailuropoda melanoleuca OX=9646 PE=3 SV=1	0	6.568	18	2	2	2	1	146	16	9.11	2.09	2	0	100	2.77149e+06	2.77149e+06	High
High	IsMasterProtein	E4W6Z3	Ribosomal protein S20 OS=Ailuropoda melanoleuca OX=9646 PE=2 SV=1	0	6.56	13	2	4	2	1	119	13.4	9.94	2.44	2	0	100	1.59001e+06	1.59001e+06	High
High	IsMasterProtein	G1L9G3	Lipocalin 9 OS=Ailuropoda melanoleuca OX=9646 GN=LCN9 PE=3 SV=1	0	6.557	6	2	8	2	1	184	21	8.25	12.68	2	0	100	8.0285e+06	8.0285e+06	High
High	IsMasterProtein	G1LFX7	Uncharacterized protein OS=Ailuropoda melanoleuca OX=9646 GN=CPA4 PE=4 SV=1	0	6.551	3	1	1	1	1	422	47.6	6.67	2.73	1	0				High
High	IsMasterProtein	D2HM06	Ubiquitin carboxyl-terminal hydrolase (Fragment) OS=Ailuropoda melanoleuca OX=9646 GN=PANDA_012567 PE=3 SV=1	0	6.53	9	3	5	3	1	352	39.8	5.24	3.72	3	0	100	705306	705306	High
High	IsMasterProtein	G1L1X3	Splicing factor proline and glutamine rich OS=Ailuropoda melanoleuca OX=9646 GN=SFPQ PE=4 SV=1	0	6.516	7	3	3	2	1	440	50.2	6.51	2.05	3	1	100	1.43161e+06	1.43161e+06	High
High	IsMasterProtein	D2I0Y5	Uncharacterized protein (Fragment) OS=Ailuropoda melanoleuca OX=9646 GN=PANDA_018899 PE=4 SV=1	0	6.477	3	3	6	3	1	1039	118.4	8.22	0	3	0	100	2.27097e+06	2.27097e+06	High
High	IsMasterProtein	D2HI58	Eukaryotic translation initiation factor 3 subunit I (Fragment) OS=Ailuropoda melanoleuca OX=9646 GN=EIF3I PE=3 SV=1	0	6.475	6	2	3	2	1	325	36.4	5.64	3.62	2	0	100	1.31216e+06	1.31216e+06	High
High	IsMasterProtein	G1LFT5	Uncharacterized protein OS=Ailuropoda melanoleuca OX=9646 PE=3 SV=1	0	6.471	9	2	3	2	1	436	46	6.65	6.39	2	0	100	785349	785349	High
High	IsMasterProtein	G1LBY4	Uncharacterized protein OS=Ailuropoda melanoleuca OX=9646 PE=3 SV=1	0	6.456	8	3	4	3	1	403	45.5	7.97	1.71	3	0	100	974721	974721	High
High	IsMasterProtein	G1LJK1	6-phosphogluconate dehydrogenase, decarboxylating OS=Ailuropoda melanoleuca OX=9646 GN=PGD PE=3 SV=1	0	6.446	4	1	3	1	1	482	52.9	7.28	2.84	1	0	100	525546	525546	High
High	IsMasterProtein	G1L3N6	Uncharacterized protein OS=Ailuropoda melanoleuca OX=9646 GN=GPC3 PE=3 SV=1	0	6.438	2	1	6	1	1	580	65.1	6.58	4.61	1	0	100	3.25843e+06	3.25843e+06	High
High	IsMasterProtein	G1L2I0	Calpain small subunit 1 OS=Ailuropoda melanoleuca OX=9646 GN=CAPNS1 PE=4 SV=1	0	6.418	7	2	2	2	1	270	29.5	6.23	2.83	2	0				High
High	IsMasterProtein	D2HJM2	Uncharacterized protein (Fragment) OS=Ailuropoda melanoleuca OX=9646 GN=EFNA1 PE=3 SV=1	0	6.383	13	3	8	3	1	205	23.7	6.84	3.3	3	0	100	3.71804e+06	3.71804e+06	High
High	IsMasterProtein	G1M5E0	Cytoplasmic FMR1-interacting protein OS=Ailuropoda melanoleuca OX=9646 GN=CYFIP1 PE=3 SV=1	0	6.381	2	2	2	2	1	1256	145.6	6.9	1.61	2	0	100	887838	887838	High
High	IsMasterProtein	G1LH39	Dickkopf WNT signaling pathway inhibitor 3 OS=Ailuropoda melanoleuca OX=9646 GN=DKK3 PE=4 SV=1	0	6.337	8	2	7	2	1	291	31.8	4.56	11.09	2	0	100	4.57318e+06	4.57318e+06	High
High	IsMasterProtein	G1M1D2	Lymphocyte antigen 6 family member E OS=Ailuropoda melanoleuca OX=9646 GN=LY6E PE=4 SV=1	0	6.279	7	1	5	1	1	136	14.2	8.35	3.45	1	0	100	1.24169e+07	1.24169e+07	High
High	IsMasterProtein	G1LRG0	Dimethylarginine dimethylaminohydrolase 2 OS=Ailuropoda melanoleuca OX=9646 GN=DDAH2 PE=4 SV=1	0	6.27	8	2	3	2	1	288	29.9	5.82	4.55	2	0	100	1.95688e+06	1.95688e+06	High
High	IsMasterProtein	D2HQ87	Uncharacterized protein (Fragment) OS=Ailuropoda melanoleuca OX=9646 GN=PANDA_014034 PE=4 SV=1	0	6.231	1	2	3	2	1	1670	162.8	8.44	1.85	2	0	100	1.78436e+06	1.78436e+06	High
High	IsMasterProtein	G1LI97	Actin-related protein 2/3 complex subunit OS=Ailuropoda melanoleuca OX=9646 GN=ARPC1A PE=3 SV=1	0	6.195	9	3	4	3	1	370	41.5	8.18	0	3	0	100	1.24657e+06	1.24657e+06	High
High	IsMasterProtein	G1MDQ0	Actin-related protein 2/3 complex subunit 5 OS=Ailuropoda melanoleuca OX=9646 GN=ARPC5L PE=3 SV=1	0	6.179	16	2	4	2	1	153	17.1	6.6	1.95	2	0	100	1.06775e+06	1.06775e+06	High
High	IsMasterProtein	G1LEW1	Sodium/potassium-transporting ATPase subunit alpha OS=Ailuropoda melanoleuca OX=9646 GN=ATP1A1 PE=3 SV=1	0	6.175	2	2	3	2	1	1021	112.7	5.49	2.16	2	0	100	1558542	1558542	High
High	IsMasterProtein	G1LKM0	Growth differentiation factor 3 OS=Ailuropoda melanoleuca OX=9646 GN=GDF3 PE=3 SV=1	0	6.097	4	1	2	1	1	369	41.3	7.3	3.81	1	0				High
High	IsMasterProtein	D2I0M3	Uncharacterized protein (Fragment) OS=Ailuropoda melanoleuca OX=9646 GN=YOD1 PE=4 SV=1	0	6.08	9	3	4	3	1	348	38.2	5.45	0	3	0				High
High	IsMasterProtein	G1LNC6	GM2 ganglioside activator OS=Ailuropoda melanoleuca OX=9646 GN=GM2A PE=4 SV=1	0	6.074	9	1	1	1	1	189	20.5	5.26	2.03	1	0	100	521274	521274	High
High	IsMasterProtein	G1LWK1	Spectrin beta chain OS=Ailuropoda melanoleuca OX=9646 GN=SPTBN2 PE=3 SV=1	0	6.055	1	2	3	2	1	2391	270.5	6.21	1.66	2	0	100	145840	145840	High
High	IsMasterProtein	D2HEV2	Uncharacterized protein (Fragment) OS=Ailuropoda melanoleuca OX=9646 GN=RHOA PE=4 SV=1	0	6.037	13	2	4	2	1	193	21.8	6.1	3.5	2	0	100	133390	133390	High
High	IsMasterProtein	G1LYB7	Uncharacterized protein (Fragment) OS=Ailuropoda melanoleuca OX=9646 PE=4 SV=1	0	6.034	34	2	8	2	1	80	9	7.06	7.83	2	0	100	6.07432e+06	6.07432e+06	High
High	IsMasterProtein	G1M1L1	Poly(rC) binding protein 2 OS=Ailuropoda melanoleuca OX=9646 GN=PCBP2 PE=4 SV=1	0	6.033	6	2	4	2	1	376	39.8	8.43	3.92	2	0	100	1.18329e+06	1.18329e+06	High
High	IsMasterProtein	G1LBZ1	Uncharacterized protein OS=Ailuropoda melanoleuca OX=9646 GN=NACA PE=4 SV=1	0	6.018	1	1	2	1	1	1836	183.7	9.48	2.11	1	0	100	823245	823245	High
High	IsMasterProtein	D2HDX1	Uncharacterized protein (Fragment) OS=Ailuropoda melanoleuca OX=9646 GN=PANDA_008936 PE=4 SV=1	0	6.009	9	2	5	2	1	235	26.7	6.52	4	2	0	100	4.43372e+06	4.43372e+06	High
High	IsMasterProtein	G1LS67	Apolipoprotein D OS=Ailuropoda melanoleuca OX=9646 GN=APOD PE=3 SV=1	0	6.004	9	2	4	2	1	202	22.7	4.78	2.12	2	0	100	922566	922566	High
High	IsMasterProtein	G1LGU0	40S ribosomal protein S4 OS=Ailuropoda melanoleuca OX=9646 GN=RPS4X PE=3 SV=1	0	5.998	11	3	3	3	1	269	30.3	10.2	0	3	0	100	882062	882062	High
High	IsMasterProtein	G1M170	Lysophospholipase I OS=Ailuropoda melanoleuca OX=9646 GN=LYPLA1 PE=4 SV=1	0	5.996	15	3	4	3	1	207	22.5	5.5	0	3	0	100	2.18846e+06	2.18846e+06	High
High	IsMasterProtein	G1LJJ2	Thioredoxin reductase 1 OS=Ailuropoda melanoleuca OX=9646 GN=TXNRD1 PE=3 SV=1	0	5.981	5	3	3	3	1	630	69	6.76	0	3	0	100	657669	657669	High
High	IsMasterProtein	G1M9W3	Uncharacterized protein OS=Ailuropoda melanoleuca OX=9646 PE=3 SV=1	0	5.966	5	2	2	2	1	425	48.8	7.24	0	2	0	100	777630	777630	High
High	IsMasterProtein	D2HKU3	Ribosomal protein L15 (Fragment) OS=Ailuropoda melanoleuca OX=9646 GN=RPL15 PE=3 SV=1	0	5.961	11	3	4	3	1	204	24.1	11.52	3.66	3	0	100	4.3545e+06	4.3545e+06	High
High	IsMasterProtein	G1LUS6	Uncharacterized protein OS=Ailuropoda melanoleuca OX=9646 GN=PPP2R1A PE=4 SV=1	0	5.959	5	3	6	3	1	589	65.3	5.11	0	3	0	100	1.43584e+06	1.43584e+06	High
High	IsMasterProtein	D2GUS4	Uncharacterized protein (Fragment) OS=Ailuropoda melanoleuca OX=9646 GN=ADGRG6 PE=3 SV=1	0	5.943	1	1	3	1	1	1217	135.6	7.37	7.42	1	0	100	2.77668e+06	2.77668e+06	High
High	IsMasterProtein	G1LS94	Proteasome subunit alpha type OS=Ailuropoda melanoleuca OX=9646 GN=PSMA2 PE=3 SV=1	0	5.922	5	2	3	2	1	234	25.9	7.43	2.15	2	0	100	962827	962827	High
High	IsMasterProtein	G1LKB6	Transaldolase OS=Ailuropoda melanoleuca OX=9646 GN=TALDO1 PE=3 SV=1	0	5.905	10	3	3	3	1	338	37.6	7.47	0	3	0	100	1.49556e+06	1.49556e+06	High
High	IsMasterProtein	D2HPM4	Uncharacterized protein (Fragment) OS=Ailuropoda melanoleuca OX=9646 GN=SPACA9 PE=4 SV=1	0	5.884	6	1	5	1	1	226	25.7	9.14	14.02	1	0	100	5.76479e+06	5.76479e+06	High
High	IsMasterProtein	G1MGQ9	Hepatocyte growth factor-regulated tyrosine kinase substrate OS=Ailuropoda melanoleuca OX=9646 GN=HGS PE=4 SV=1	0	5.88	2	1	3	1	1	784	86.2	6.77	5.92	1	0	100	1.95759e+06	1.95759e+06	High
High	IsMasterProtein	G1LEX1	Heterogeneous nuclear ribonucleoprotein D OS=Ailuropoda melanoleuca OX=9646 GN=HNRNPD PE=4 SV=1	0	5.873	10	2	3	2	1	328	36.4	9.07	2.11	2	0	100	1.6376e+06	1.6376e+06	High
High	IsMasterProtein	G1LZC7	Lysozyme OS=Ailuropoda melanoleuca OX=9646 GN=LYZ PE=3 SV=1	0	5.863	8	1	8	1	1	148	16.5	9.32	16.79	1	0	100	5.13132e+06	5.13132e+06	High
High	IsMasterProtein	C6ZIA4	Ribosomal protein S25 OS=Ailuropoda melanoleuca OX=9646 GN=RPS25 PE=2 SV=1	0	5.846	15	2	5	2	1	125	13.7	10.11	5.72	2	0	100	3.80923e+06	3.80923e+06	High
High	IsMasterProtein	G1M850	Uncharacterized protein OS=Ailuropoda melanoleuca OX=9646 GN=TXNL1 PE=4 SV=1	0	5.831	5	1	1	1	1	289	32.3	4.96	1.91	1	0	100	263836	263836	High
High	IsMasterProtein	D3YC01	Ribosomal protein S11 OS=Ailuropoda melanoleuca OX=9646 GN=RPS11 PE=2 SV=1	0	5.822	11	2	3	2	1	158	18.4	10.3	2.01	2	0	100	1.09817e+06	1.09817e+06	High
High	IsMasterProtein	D2HWE6	Uncharacterized protein (Fragment) OS=Ailuropoda melanoleuca OX=9646 GN=PANDA_016789 PE=4 SV=1	0	5.745	2	2	4	2	1	909	103.4	6.16	4.42	2	0	100	932189	932189	High
High	IsMasterProtein	G1LA11	Proprotein convertase subtilisin/kexin type 5 OS=Ailuropoda melanoleuca OX=9646 GN=PCSK5 PE=4 SV=1	0	5.735	1	3	6	3	1	1682	185.8	5.95	3.75	3	0	100	1.31731e+06	1.31731e+06	High
High	IsMasterProtein	G1LI94	Actin-related protein 2/3 complex subunit OS=Ailuropoda melanoleuca OX=9646 GN=ARPC1B PE=3 SV=1	0	5.733	6	2	4	2	1	376	41.4	8.35	3.76	2	0	100	1.79938e+06	1.79938e+06	High
High	IsMasterProtein	G1LCF3	Eukaryotic translation initiation factor 3 subunit F OS=Ailuropoda melanoleuca OX=9646 GN=EIF3F PE=3 SV=1	0	5.723	7	2	3	2	1	377	39.7	5.45	1.93	2	0	100	477601	477601	High
High	IsMasterProtein	G1MAG9	Eukaryotic translation initiation factor 3 subunit C OS=Ailuropoda melanoleuca OX=9646 GN=LOC100480630 PE=3 SV=1	0	5.723	2	2	3	2	1	913	105.5	5.72	1.71	2	0	100	971515	971515	High
High	IsMasterProtein	G1LCD5	Aldehyde dehydrogenase OS=Ailuropoda melanoleuca OX=9646 GN=ALDH3A2 PE=3 SV=1	0	5.713	2	1	3	1	1	506	56.4	8.46	6.32	1	0	100	1.25166e+06	1.25166e+06	High
High	IsMasterProtein	G1M9F0	Adenylate kinase isoenzyme 1 OS=Ailuropoda melanoleuca OX=9646 GN=AK1 PE=3 SV=1	0	5.709	10	2	3	2	1	210	23.2	8.6	1.78	2	0	100	496288	496288	High
High	IsMasterProtein	D2HXM0	Adenylyl cyclase-associated protein (Fragment) OS=Ailuropoda melanoleuca OX=9646 GN=CAP1 PE=3 SV=1	0	5.664	4	2	7	1	1	448	48.4	7.77	5.76	2	1	100	2.21348e+06	2.21348e+06	High
High	IsMasterProtein	D2GWC5	Uncharacterized protein (Fragment) OS=Ailuropoda melanoleuca OX=9646 GN=RPL11 PE=3 SV=1	0	5.628	13	2	8	2	1	178	20.3	9.6	1.76	2	0	100	3.02863e+06	3.02863e+06	High
High	IsMasterProtein	D2HJV9	Uncharacterized protein (Fragment) OS=Ailuropoda melanoleuca OX=9646 GN=PRPS1 PE=3 SV=1	0	5.623	5	2	3	2	1	318	34.8	6.98	3.69	2	0	100	1.71254e+06	1.71254e+06	High
High	IsMasterProtein	G1M6Q5	Uncharacterized protein OS=Ailuropoda melanoleuca OX=9646 GN=RAB25 PE=4 SV=1	0	5.603	10	2	2	2	1	213	23.6	6.35	4.11	2	0	100	821309	821309	High
High	IsMasterProtein	G1MDQ7	Uncharacterized protein OS=Ailuropoda melanoleuca OX=9646 GN=DDB1 PE=4 SV=1	0	5.602	2	2	2	2	1	1140	126.9	5.26	0	2	0	100	315317	315317	High
High	IsMasterProtein	G1MGJ9	Uncharacterized protein OS=Ailuropoda melanoleuca OX=9646 GN=ATP6V1E1 PE=3 SV=1	0	5.576	6	1	1	1	1	226	26.2	8.44	2.57	1	0				High
High	IsMasterProtein	G1L5Q5	Histidine ammonia-lyase OS=Ailuropoda melanoleuca OX=9646 GN=HAL PE=3 SV=1	0	5.56	3	2	3	2	1	662	72.9	6.86	3.93	2	0	100	1.69082e+06	1.69082e+06	High
High	IsMasterProtein	G1LK05	Rho GTPase activating protein 1 OS=Ailuropoda melanoleuca OX=9646 GN=ARHGAP1 PE=4 SV=1	0	5.551	5	2	4	2	1	480	54.7	5.97	4.08	2	0	100	378132	378132	High
High	IsMasterProtein	G1M6N8	Adipocyte plasma membrane associated protein OS=Ailuropoda melanoleuca OX=9646 GN=APMAP PE=4 SV=1	0	5.505	5	2	4	2	1	392	43.7	5.83	2.24	2	0	100	490261	490261	High
High	IsMasterProtein	G1LQ28	ATP binding cassette subfamily B member 5 OS=Ailuropoda melanoleuca OX=9646 GN=ABCB5 PE=4 SV=1	0	5.454	2	2	2	2	1	1255	138.4	8.32	2.51	2	0	100	276622	276622	High
High	IsMasterProtein	G1LCQ9	Spectrin beta chain OS=Ailuropoda melanoleuca OX=9646 GN=SPTBN1 PE=3 SV=1	0	5.441	1	2	2	2	1	2363	274.2	5.57	0	2	0				High
High	IsMasterProtein	D2HRE4	Uncharacterized protein (Fragment) OS=Ailuropoda melanoleuca OX=9646 GN=PANDA_014558 PE=3 SV=1	0	5.416	7	1	3	1	1	165	18.5	7.85	3.49	1	0	100	1.56367e+06	1.56367e+06	High
High	IsMasterProtein	G1MFT6	Cystatin OS=Ailuropoda melanoleuca OX=9646 PE=3 SV=1	0	5.411	33	1	1	1	1	70	7.8	5.94	3.01	1	0				High
High	IsMasterProtein	G1LR66	Eukaryotic translation initiation factor 2 subunit beta OS=Ailuropoda melanoleuca OX=9646 GN=EIF2S2 PE=4 SV=1	0	5.404	5	1	1	1	1	333	38.3	6.61	0	1	0	100	533988	533988	High
High	IsMasterProtein	G1MJ39	Transmembrane p24 trafficking protein 10 OS=Ailuropoda melanoleuca OX=9646 GN=TMED10 PE=3 SV=1	0	5.393	12	2	3	2	1	224	25.2	6.68	0	2	0	100	1.34288e+06	1.34288e+06	High
High	IsMasterProtein	D2GYP3	Uncharacterized protein (Fragment) OS=Ailuropoda melanoleuca OX=9646 GN=MTPN PE=4 SV=1	0	5.385	14	1	2	1	1	118	12.9	5.52	2.28	1	0				High
High	IsMasterProtein	G1L1J0	Adenylyl cyclase-associated protein OS=Ailuropoda melanoleuca OX=9646 GN=CAP2 PE=3 SV=1	0	5.332	5	2	7	1	1	475	52.5	6.89	5.76	2	0	100	810723	810723	High
High	IsMasterProtein	G1LGV0	Uncharacterized protein OS=Ailuropoda melanoleuca OX=9646 GN=ADPGK PE=4 SV=1	0	5.303	7	2	2	2	1	493	53.5	6.34	2.08	2	0	100	307728	307728	High
High	IsMasterProtein	G1LRY9	Uncharacterized protein OS=Ailuropoda melanoleuca OX=9646 GN=TMOD3 PE=4 SV=1	0	5.296	9	2	2	2	1	352	39.6	5.08	0	2	0	100	725865	725865	High
High	IsMasterProtein	D2HWG8	Uncharacterized protein OS=Ailuropoda melanoleuca OX=9646 GN=PANDA_016815 PE=3 SV=1	0	5.292	2	2	2	2	1	1323	145.6	8.51	4.09	2	0	100	1.52905e+06	1.52905e+06	High
High	IsMasterProtein	G1LC94	Cell adhesion molecule 4 OS=Ailuropoda melanoleuca OX=9646 GN=CADM4 PE=4 SV=1	0	5.292	5	2	5	2	1	388	42.7	6.46	3.81	2	0	100	1.63125e+06	1.63125e+06	High
High	IsMasterProtein	G1LTX0	Uncharacterized protein OS=Ailuropoda melanoleuca OX=9646 PE=4 SV=1	0	5.284	34	2	4	2	1	95	9.8	6.4	4.76	2	0	100	1.71332e+06	1.71332e+06	High
High	IsMasterProtein	G1L3H1	Hypoxanthine phosphoribosyltransferase OS=Ailuropoda melanoleuca OX=9646 PE=3 SV=1	0	5.276	6	1	2	1	1	223	25.2	6.87	4.39	1	0	100	472129	472129	High
High	IsMasterProtein	G1M4B0	TMEM189-UBE2V1 readthrough OS=Ailuropoda melanoleuca OX=9646 GN=TMEM189-UBE2V1 PE=4 SV=1	0	5.272	5	2	2	2	1	370	42.3	6.95	2.1	2	0	100	534315	534315	High
High	IsMasterProtein	G1LD20	Uncharacterized protein OS=Ailuropoda melanoleuca OX=9646 GN=SERBP1 PE=4 SV=1	0	5.252	8	2	2	2	1	407	44.8	8.54	0	2	0				High
High	IsMasterProtein	G1MFF0	NEDD8-activating enzyme E1 regulatory subunit OS=Ailuropoda melanoleuca OX=9646 GN=NAE1 PE=3 SV=1	0	5.249	5	2	2	2	1	536	60.6	5.67	1.75	2	0				High
High	IsMasterProtein	D2HNF8	Uncharacterized protein (Fragment) OS=Ailuropoda melanoleuca OX=9646 GN=LYPD4 PE=4 SV=1	0	5.23	7	2	3	2	1	246	26.8	8.31	1.82	2	0	100	967242	967242	High
High	IsMasterProtein	G1LTY5	Glutamyl-prolyl-tRNA synthetase OS=Ailuropoda melanoleuca OX=9646 GN=EPRS PE=3 SV=1	0	5.207	1	2	2	2	1	1598	179.6	7.24	1.84	2	0	100	574814	574814	High
High	IsMasterProtein	D2HL15	Uncharacterized protein (Fragment) OS=Ailuropoda melanoleuca OX=9646 GN=PANDA_012131 PE=4 SV=1	0	5.195	5	2	3	2	1	412	46.2	8.32	0	2	0	100	217093	217093	High
High	IsMasterProtein	G1LYK5	Interleukin 1 receptor accessory protein OS=Ailuropoda melanoleuca OX=9646 GN=IL1RAP PE=4 SV=1	0	5.187	3	2	2	2	1	688	78.6	7.42	1.88	2	0	100	570747	570747	High
High	IsMasterProtein	G1MCB2	ADP ribosylation factor like GTPase 8B OS=Ailuropoda melanoleuca OX=9646 GN=ARL8B PE=3 SV=1	0	5.184	8	2	3	2	1	223	25.4	9.31	0	2	0	100	2.62492e+06	2.62492e+06	High
High	IsMasterProtein	D2I8J8	Uncharacterized protein (Fragment) OS=Ailuropoda melanoleuca OX=9646 GN=PANDA_022426 PE=3 SV=1	0.001	5.152	19	1	3	1	1	62	7.5	6.13	4.93	1	0	100	967131	967131	High
High	IsMasterProtein	G1LRF5	Fumarylacetoacetate hydrolase domain containing 2A OS=Ailuropoda melanoleuca OX=9646 GN=FAHD2A PE=4 SV=1	0.001	5.149	4	1	1	1	1	314	34.6	7.69	3.23	1	0				High
High	IsMasterProtein	G1LK56	Uncharacterized protein OS=Ailuropoda melanoleuca OX=9646 PE=4 SV=1	0.001	5.12	8	2	4	2	1	247	29.5	4.77	0	2	0	100	390886	390886	High
High	IsMasterProtein	G1LHG8	Uncharacterized protein OS=Ailuropoda melanoleuca OX=9646 GN=FARSB PE=4 SV=1	0.001	5.098	3	2	2	2	1	589	66.2	7.08	1.97	2	0	100	1.2517e+06	1.2517e+06	High
High	IsMasterProtein	F2X226	40S ribosomal protein S27 OS=Ailuropoda melanoleuca OX=9646 GN=RPS27 PE=2 SV=1	0.001	5.074	15	1	1	1	1	84	9.5	9.45	0	1	0	100	353726	353726	High
High	IsMasterProtein	G1LCE1	Endoplasmic reticulum protein 44 OS=Ailuropoda melanoleuca OX=9646 GN=ERP44 PE=4 SV=1	0.001	5.056	5	2	2	1	1	406	47.1	5.16	2.09	2	0	100	2.00601e+06	2.00601e+06	High
High	IsMasterProtein	G1M223	Uncharacterized protein OS=Ailuropoda melanoleuca OX=9646 GN=LOC100464704 PE=4 SV=1	0.001	5.045	10	1	18	1	1	116	13.2	8.02	19.23	1	0	100	4.73243e+06	4.73243e+06	High
High	IsMasterProtein	D2GZI8	Uncharacterized protein (Fragment) OS=Ailuropoda melanoleuca OX=9646 GN=H1F0 PE=3 SV=1	0.001	5.021	10	2	2	2	1	194	20.9	10.9	1.61	2	0	100	462012	462012	High
High	IsMasterProtein	G1LB93	Uncharacterized protein OS=Ailuropoda melanoleuca OX=9646 GN=BLMH PE=4 SV=1	0.001	5.02	5	2	3	2	1	455	52.4	6.37	1.85	2	0	100	1.4293e+06	1.4293e+06	High
High	IsMasterProtein	D2HBL4	Uncharacterized protein (Fragment) OS=Ailuropoda melanoleuca OX=9646 GN=PANDA_007924 PE=4 SV=1	0.001	5.012	3	2	2	2	1	737	82.8	7.03	0	2	0	100	294540	294540	High
High	IsMasterProtein	G1LCZ5	Proteasome activator subunit 4 OS=Ailuropoda melanoleuca OX=9646 GN=PSME4 PE=4 SV=1	0.001	4.989	1	2	3	2	1	1845	211.6	7.02	2.22	2	0	100	5.35058e+06	5.35058e+06	High
High	IsMasterProtein	D2HDX0	STIP1 homology and U-box containing protein 1 (Fragment) OS=Ailuropoda melanoleuca OX=9646 GN=STUB1 PE=4 SV=1	0.001	4.976	9	2	3	2	1	250	29.4	5.47	2.22	2	0	100	148794	148794	High
High	IsMasterProtein	G1LZF5	Uncharacterized protein OS=Ailuropoda melanoleuca OX=9646 GN=APOH PE=4 SV=1	0.001	4.916	5	2	5	2	1	345	38.6	8.13	1.81	2	0	100	2.99099e+06	2.99099e+06	High
High	IsMasterProtein	G1MHG2	Uncharacterized protein OS=Ailuropoda melanoleuca OX=9646 PE=4 SV=1	0.001	4.914	8	2	2	2	1	295	32.1	8.63	1.75	2	0	100	433217	433217	High
High	IsMasterProtein	G1ME67	Polypeptide N-acetylgalactosaminyltransferase OS=Ailuropoda melanoleuca OX=9646 GN=GALNT10 PE=3 SV=1	0.001	4.9	3	2	4	2	1	589	67	7.8	1.77	2	0	100	845138	845138	High
High	IsMasterProtein	G1LVG7	Ectonucleotide pyrophosphatase/phosphodiesterase 1 OS=Ailuropoda melanoleuca OX=9646 GN=ENPP1 PE=4 SV=1	0.001	4.887	2	2	3	2	1	855	97.9	6.9	1.95	2	0	100	903261	903261	High
High	IsMasterProtein	G1LAB6	Uncharacterized protein OS=Ailuropoda melanoleuca OX=9646 GN=IL6ST PE=4 SV=1	0.001	4.845	1	1	3	1	1	918	103.6	6.06	6.93	1	0	100	298061	298061	High
High	IsMasterProtein	G1LN72	Desmocollin 1 OS=Ailuropoda melanoleuca OX=9646 GN=DSC1 PE=4 SV=1	0.001	4.833	1	1	2	1	1	897	100.3	5.64	1.62	1	0				High
High	IsMasterProtein	D2HPX5	Cytochrome b5 domain containing 1 (Fragment) OS=Ailuropoda melanoleuca OX=9646 GN=CYB5D1 PE=4 SV=1	0.001	4.832	6	1	1	1	1	228	26.8	6.11	2.57	1	0				High
High	IsMasterProtein	G1L1G7	Selenium binding protein 1 OS=Ailuropoda melanoleuca OX=9646 GN=SELENBP1 PE=4 SV=1	0.001	4.83	4	2	4	2	1	508	56	6.7	1.86	2	0	100	1.16861e+06	1.16861e+06	High
High	IsMasterProtein	G1LDV3	Lysosomal associated membrane protein 1 OS=Ailuropoda melanoleuca OX=9646 GN=LAMP1 PE=3 SV=1	0.001	4.79	5	2	4	2	1	424	46.1	7.66	1.95	2	0	100	359442	359442	High
High	IsMasterProtein	D2HR89	Uncharacterized protein (Fragment) OS=Ailuropoda melanoleuca OX=9646 GN=CTSC PE=3 SV=1	0.001	4.789	3	1	4	1	1	461	51.8	7.36	2.1	1	0	100	5.7412e+06	5.7412e+06	High
High	IsMasterProtein	G1LI59	Uncharacterized protein OS=Ailuropoda melanoleuca OX=9646 PE=3 SV=1	0.001	4.786	4	1	132	1	1	246	26.2	8.46	205.99	1	0	100	5.49764e+08	5.49764e+08	High
High	IsMasterProtein	G1LCI0	Proteasome subunit beta OS=Ailuropoda melanoleuca OX=9646 GN=PSMB3 PE=3 SV=1	0.001	4.785	8	1	1	1	1	205	23	6.55	2.45	1	0	100	585772	585772	High
High	IsMasterProtein	G1L8T5	Uncharacterized protein OS=Ailuropoda melanoleuca OX=9646 GN=PSMC5 PE=3 SV=1	0.001	4.777	6	2	3	1	1	412	46.3	7.83	0	2	0	100	390467	390467	High
High	IsMasterProtein	D2H0S9	Uncharacterized protein (Fragment) OS=Ailuropoda melanoleuca OX=9646 GN=TMSB4Y PE=4 SV=1	0.001	4.76	43	2	3	2	1	44	5.1	5.06	0	2	0	100	1.46611e+06	1.46611e+06	High
High	IsMasterProtein	D2HNJ3	Uncharacterized protein OS=Ailuropoda melanoleuca OX=9646 GN=PANDA_013269 PE=4 SV=1	0.001	4.751	4	1	1	1	1	370	42.2	8.1	1.8	1	0				High
High	IsMasterProtein	G1LSC8	Lipase G, endothelial type OS=Ailuropoda melanoleuca OX=9646 GN=LIPG PE=3 SV=1	0.001	4.748	4	2	4	2	1	500	56.3	7.36	3.7	2	0	100	986477	986477	High
High	IsMasterProtein	G1L3U2	Uncharacterized protein OS=Ailuropoda melanoleuca OX=9646 GN=HMOX1 PE=4 SV=1	0.001	4.739	5	2	2	2	1	288	32.9	7.55	1.71	2	0	100	2.58867e+06	2.58867e+06	High
High	IsMasterProtein	D2HQB3	Uncharacterized protein (Fragment) OS=Ailuropoda melanoleuca OX=9646 GN=PANDA_014069 PE=3 SV=1	0.001	4.729	14	2	10	2	1	118	13.3	4.7	7.6	2	0	100	6.67913e+06	6.67913e+06	High
High	IsMasterProtein	D2H3W2	Uncharacterized protein (Fragment) OS=Ailuropoda melanoleuca OX=9646 GN=PANDA_004416 PE=3 SV=1	0.001	4.67	11	1	1	1	1	123	14.5	10.93	1.86	1	0	100	277835	277835	High
High	IsMasterProtein	G1MC92	Uncharacterized protein OS=Ailuropoda melanoleuca OX=9646 GN=NONO PE=4 SV=1	0.001	4.65	4	2	3	1	1	470	54.1	8.95	5.58	2	0				High
High	IsMasterProtein	G1LD50	Sperm acrosome associated 1 OS=Ailuropoda melanoleuca OX=9646 GN=SPACA1 PE=4 SV=1	0.001	4.649	9	2	6	2	1	301	32.8	4.42	3.53	2	0	100	3.92709e+06	3.92709e+06	High
High	IsMasterProtein	F2X258	Ribosomal protein L19 OS=Ailuropoda melanoleuca OX=9646 GN=Rpl19 PE=2 SV=1	0.001	4.642	13	2	4	2	1	196	23.5	11.47	0	2	0	100	1.67432e+06	1.67432e+06	High
High	IsMasterProtein	D2HXC6	Uncharacterized protein (Fragment) OS=Ailuropoda melanoleuca OX=9646 GN=RAB5A PE=4 SV=1	0.001	4.623	12	2	2	1	1	215	23.6	8.15	1.61	2	0	100	727027	727027	High
High	IsMasterProtein	G1MC53	Beta-glucuronidase OS=Ailuropoda melanoleuca OX=9646 GN=GUSB PE=3 SV=1	0.001	4.622	3	2	3	2	1	651	74.5	6.37	3.48	2	0				High
High	IsMasterProtein	G1M4Y1	Aldo-keto reductase family 1 member A1 OS=Ailuropoda melanoleuca OX=9646 GN=AKR1A1 PE=4 SV=1	0.001	4.612	7	2	3	2	1	326	36.7	7.24	3.67	2	0	100	244426	244426	High
High	IsMasterProtein	D2HET1	Uncharacterized protein (Fragment) OS=Ailuropoda melanoleuca OX=9646 GN=GNAI2 PE=4 SV=1	0.001	4.608	7	2	4	2	1	355	40.4	5.54	3.62	2	0	100	1.21004e+06	1.21004e+06	High
High	IsMasterProtein	D2HDG5	Proteasome subunit beta (Fragment) OS=Ailuropoda melanoleuca OX=9646 GN=PSMB7 PE=3 SV=1	0.001	4.593	7	2	4	2	1	277	29.9	7.68	3.29	2	0	100	2.99572e+06	2.99572e+06	High
High	IsMasterProtein	G1M2N9	Milk fat globule-EGF factor 8 protein OS=Ailuropoda melanoleuca OX=9646 GN=MFGE8 PE=4 SV=1	0.001	4.593	5	2	5	2	1	486	52.8	7.28	3.71	2	0	100	1.08518e+06	1.08518e+06	High
High	IsMasterProtein	G1LFW7	Glutamic--pyruvic transaminase OS=Ailuropoda melanoleuca OX=9646 GN=GPT PE=4 SV=1	0.001	4.569	3	2	2	2	1	548	60.2	8.09	1.89	2	0				High
High	IsMasterProtein	G1MHD9	Histidine triad nucleotide binding protein 1 OS=Ailuropoda melanoleuca OX=9646 GN=HINT1 PE=4 SV=1	0.001	4.522	10	1	4	1	1	139	15.1	7.59	3.97	1	0	100	3.30341e+06	3.30341e+06	High
High	IsMasterProtein	G1MIW8	Protein-L-isoaspartate O-methyltransferase OS=Ailuropoda melanoleuca OX=9646 GN=PCMT1 PE=3 SV=1	0.001	4.52	7	2	5	2	1	281	29.8	7.21	0	2	0	100	1.45659e+06	1.45659e+06	High
High	IsMasterProtein	G1M9B1	Reelin OS=Ailuropoda melanoleuca OX=9646 GN=RELN PE=4 SV=1	0.001	4.519	1	2	2	2	1	3030	340.6	6.05	0	2	0	100	231765	231765	High
High	IsMasterProtein	D2GU96	Uncharacterized protein (Fragment) OS=Ailuropoda melanoleuca OX=9646 GN=SLC3A1 PE=4 SV=1	0.001	4.514	3	2	2	2	1	681	78.5	5.3	0	2	0	100	332693	332693	High
High	IsMasterProtein	G1LV35	Protocadherin 7 OS=Ailuropoda melanoleuca OX=9646 GN=PCDH7 PE=4 SV=1	0.001	4.486	1	1	1	1	1	1021	111.5	5.2	2.13	1	0	100	602748	602748	High
High	IsMasterProtein	G1M4E6	Uncharacterized protein OS=Ailuropoda melanoleuca OX=9646 PE=3 SV=1	0.001	4.45	5	1	3	1	1	246	28.4	4.77	0	1	0	100	1843741	1843741	High
High	IsMasterProtein	D2I716	Uncharacterized protein (Fragment) OS=Ailuropoda melanoleuca OX=9646 GN=PANDA_021668 PE=4 SV=1	0.001	4.445	0	1	1	1	1	2401	249	9.98	2.41	1	0	100	382808	382808	High
High	IsMasterProtein	G1LSS3	HD domain containing 2 OS=Ailuropoda melanoleuca OX=9646 GN=HDDC2 PE=4 SV=1	0.001	4.435	5	1	2	1	1	204	23.3	5.25	2.13	1	0	100	998808	998808	High
High	IsMasterProtein	G1LTU1	Uncharacterized protein OS=Ailuropoda melanoleuca OX=9646 PE=3 SV=1	0.001	4.434	8	1	1	1	1	165	18.3	9.33	1.88	1	0	100	358412	358412	High
High	IsMasterProtein	D2HB37	Uncharacterized protein OS=Ailuropoda melanoleuca OX=9646 GN=PANDA_007706 PE=4 SV=1	0.001	4.434	6	1	4	1	1	191	21.1	8.35	2.56	1	0	100	1.44074e+06	1.44074e+06	High
High	IsMasterProtein	G1LQX2	Uncharacterized protein OS=Ailuropoda melanoleuca OX=9646 GN=MANBA PE=4 SV=1	0.001	4.425	2	2	7	2	1	882	101.5	7.3	8.72	2	0	100	6.3124e+06	6.3124e+06	High
High	IsMasterProtein	G1LTX1	Acyl-coenzyme A oxidase OS=Ailuropoda melanoleuca OX=9646 GN=ACOX1 PE=3 SV=1	0.001	4.402	2	2	3	2	1	667	75.6	6.96	0	2	0	100	972811	972811	High
High	IsMasterProtein	G1MGG1	Phosphate cytidylyltransferase 2, ethanolamine OS=Ailuropoda melanoleuca OX=9646 GN=PCYT2 PE=4 SV=1	0.001	4.353	3	1	3	1	1	389	44	6.48	1.82	1	0	100	1.00606e+06	1.00606e+06	High
High	IsMasterProtein	G1M7Y3	Chromosome 9 open reading frame 24 OS=Ailuropoda melanoleuca OX=9646 GN=C9orf24 PE=4 SV=1	0.001	4.327	4	1	2	1	1	306	35.4	8.47	3.69	1	0	100	973102	973102	High
High	IsMasterProtein	G1LV63	Uncharacterized protein OS=Ailuropoda melanoleuca OX=9646 GN=CDSN PE=4 SV=1	0.001	4.305	4	1	12	1	1	505	48.5	8.35	18.13	1	0	100	3.10272e+06	3.10272e+06	High
High	IsMasterProtein	D3YBZ8	Ribosomal protein S15A OS=Ailuropoda melanoleuca OX=9646 GN=RPS15A PE=2 SV=1	0.001	4.291	15	2	4	2	1	130	14.8	10.13	1.61	2	0	100	1.32736e+06	1.32736e+06	High
High	IsMasterProtein	G1MAE6	Superoxide dismutase OS=Ailuropoda melanoleuca OX=9646 PE=3 SV=1	0.001	4.286	10	2	4	2	1	230	25.6	8.51	1.96	2	0	100	2.78258e+06	2.78258e+06	High
High	IsMasterProtein	G1M8C8	AP complex subunit beta OS=Ailuropoda melanoleuca OX=9646 GN=AP2B1 PE=3 SV=1	0.001	4.284	3	1	2	1	1	951	105.7	5.25	0	1	0				High
High	IsMasterProtein	G1MAS4	Uncharacterized protein OS=Ailuropoda melanoleuca OX=9646 GN=XRCC6 PE=4 SV=1	0.001	4.282	5	2	2	2	1	607	69.5	6.64	1.96	2	0	100	118445	118445	High
High	IsMasterProtein	G1LF02	Ectonucleotide pyrophosphatase/phosphodiesterase 5 (putative) OS=Ailuropoda melanoleuca OX=9646 GN=ENPP5 PE=4 SV=1	0.001	4.277	5	2	2	2	1	478	54.2	6.46	1.81	2	0	100	1.13662e+06	1.13662e+06	High
High	IsMasterProtein	G1LMM2	Uncharacterized protein OS=Ailuropoda melanoleuca OX=9646 GN=LRRC37B PE=4 SV=1	0.001	4.266	20	2	3	2	1	87	9.8	10.56	1.84	2	0	100	6.10821e+06	6.10821e+06	High
High	IsMasterProtein	D2H8N0	Uncharacterized protein (Fragment) OS=Ailuropoda melanoleuca OX=9646 GN=CSNK1A1 PE=3 SV=1	0.001	4.266	5	2	3	2	1	364	41.8	9.6	0	2	0	100	537140	537140	High
High	IsMasterProtein	G1M348	Uncharacterized protein OS=Ailuropoda melanoleuca OX=9646 GN=POF1B PE=4 SV=1	0.001	4.262	2	1	2	1	1	596	68.9	6.38	3.75	1	0	100	687742	687742	High
High	IsMasterProtein	G1M5R9	Small nuclear ribonucleoprotein Sm D3 OS=Ailuropoda melanoleuca OX=9646 GN=SNRPD3 PE=3 SV=1	0.001	4.259	8	1	2	1	1	126	13.9	10.32	4.2	1	0	100	811360	811360	High
High	IsMasterProtein	G1L9A0	Uncharacterized protein OS=Ailuropoda melanoleuca OX=9646 GN=BCL2L15 PE=4 SV=1	0.001	4.223	7	1	1	1	1	163	18	4.59	0	1	0	100	296661	296661	High
High	IsMasterProtein	F2X250	Ribosomal protein L13A OS=Ailuropoda melanoleuca OX=9646 GN=Rpl13A PE=2 SV=1	0.001	4.199	9	2	2	2	1	203	23.5	10.93	1.6	2	0	100	791475	791475	High
High	IsMasterProtein	D2HS95	Uncharacterized protein (Fragment) OS=Ailuropoda melanoleuca OX=9646 GN=PANDA_014936 PE=4 SV=1	0.001	4.187	17	1	17	1	1	64	7.1	5.91	22.3	1	0	100	3.32946e+07	3.32946e+07	High
High	IsMasterProtein	G1M8Q2	Uncharacterized protein OS=Ailuropoda melanoleuca OX=9646 PE=4 SV=1	0.001	4.187	3	2	3	2	1	552	61.9	5.96	3.29	2	0	100	317728	317728	High
High	IsMasterProtein	D2HYR2	Uncharacterized protein (Fragment) OS=Ailuropoda melanoleuca OX=9646 GN=RPS9 PE=3 SV=1	0.001	4.186	8	2	2	2	1	194	22.6	10.65	0	2	0	100	1.35645e+06	1.35645e+06	High
High	IsMasterProtein	G1LR23	Uncharacterized protein OS=Ailuropoda melanoleuca OX=9646 GN=CHMP4B PE=3 SV=1	0.002	4.173	7	1	1	1	1	207	23.4	4.65	0	1	0	100	547350	547350	High
High	IsMasterProtein	G1LHW9	Profilin OS=Ailuropoda melanoleuca OX=9646 PE=3 SV=1	0.002	4.171	13	1	2	1	1	112	12.1	9.25	1.82	1	0	100	691581	691581	High
High	IsMasterProtein	D2HUL0	Uncharacterized protein (Fragment) OS=Ailuropoda melanoleuca OX=9646 GN=SERPIND1 PE=3 SV=1	0.002	4.12	3	1	2	1	1	492	56.2	6.62	2.38	1	0	100	614256	614256	High
High	IsMasterProtein	G1LK62	Leucine carboxyl methyltransferase 1 OS=Ailuropoda melanoleuca OX=9646 GN=LCMT1 PE=4 SV=1	0.002	4.099	8	2	2	2	1	226	26.2	4.84	1.64	2	0	100	1.17162e+06	1.17162e+06	High
High	IsMasterProtein	D2H6Z2	Uncharacterized protein (Fragment) OS=Ailuropoda melanoleuca OX=9646 GN=PANDA_005871 PE=4 SV=1	0.002	4.098	1	1	2	1	1	1214	134.3	5.33	4.34	1	0	100	292747	292747	High
High	IsMasterProtein	G1L7V4	Uncharacterized protein (Fragment) OS=Ailuropoda melanoleuca OX=9646 PE=4 SV=1	0.002	4.086	11	2	3	2	1	265	30.6	10.54	0	2	0	100	2.38833e+06	2.38833e+06	High
High	IsMasterProtein	G1L589	Uncharacterized protein OS=Ailuropoda melanoleuca OX=9646 GN=RSPH1 PE=4 SV=1	0.002	4.076	6	2	2	2	1	314	35.5	4.63	0	2	0				High
High	IsMasterProtein	G1MJU1	Uncharacterized protein (Fragment) OS=Ailuropoda melanoleuca OX=9646 PE=4 SV=1	0.002	4.074	35	1	38	1	1	31	3.4	8.19	20.99	1	0	100	109015830	109015830	High
High	IsMasterProtein	G1M4Z5	Uncharacterized protein OS=Ailuropoda melanoleuca OX=9646 GN=PDGFRL PE=4 SV=1	0.002	4.072	3	1	3	1	1	375	41.9	8.37	4.26	1	0	100	2.28133e+06	2.28133e+06	High
High	IsMasterProtein	G1LTT6	Reversion inducing cysteine rich protein with kazal motifs OS=Ailuropoda melanoleuca OX=9646 GN=RECK PE=4 SV=1	0.002	4.069	1	1	1	1	1	971	106.6	6.4	2.04	1	0				High
High	IsMasterProtein	G1LLJ1	Cortactin OS=Ailuropoda melanoleuca OX=9646 GN=CTTN PE=4 SV=1	0.002	4.015	3	2	3	2	1	544	60.9	5.39	0	2	0	100	1.90069e+06	1.90069e+06	High
High	IsMasterProtein	G1MBB7	Kinectin 1 OS=Ailuropoda melanoleuca OX=9646 GN=KTN1 PE=4 SV=1	0.002	3.989	2	2	2	2	1	1359	156.7	5.57	0	2	0				High
High	IsMasterProtein	G1M7D5	Uncharacterized protein OS=Ailuropoda melanoleuca OX=9646 GN=KLK1 PE=3 SV=1	0.002	3.98	5	1	4	1	1	261	28.7	4.96	8.27	1	0				High
High	IsMasterProtein	G1LMW3	Uncharacterized protein OS=Ailuropoda melanoleuca OX=9646 PE=4 SV=1	0.002	3.969	3	1	1	1	1	538	61.2	6.89	0	1	0				High
High	IsMasterProtein	G1MA03	Uncharacterized protein OS=Ailuropoda melanoleuca OX=9646 GN=MROH2B PE=4 SV=1	0.002	3.947	1	1	2	1	1	1587	180.5	6.19	4.36	1	0				High
High	IsMasterProtein	G1LVR5	6-phosphogluconolactonase OS=Ailuropoda melanoleuca OX=9646 GN=PGLS PE=3 SV=1	0.002	3.864	4	1	1	1	1	254	27.3	5.81	2.14	1	0	100	219282	219282	High
High	IsMasterProtein	D2HE44	Uncharacterized protein (Fragment) OS=Ailuropoda melanoleuca OX=9646 GN=SLC25A3 PE=3 SV=1	0.002	3.861	3	1	2	1	1	362	40	9.33	1.74	1	0	100	3.98036e+06	3.98036e+06	High
High	IsMasterProtein	G1M3X8	Lipocalin 12 OS=Ailuropoda melanoleuca OX=9646 GN=LCN12 PE=3 SV=1	0.002	3.857	4	1	2	1	1	205	22.7	6.3	2.54	1	0				High
High	IsMasterProtein	G1L3L9	Uncharacterized protein OS=Ailuropoda melanoleuca OX=9646 GN=PSCA PE=4 SV=1	0.002	3.85	8	1	66	1	1	124	13	8.03	63.15	1	0	100	2.28516e+08	2.28516e+08	High
High	IsMasterProtein	G1M4X4	Complement C1r OS=Ailuropoda melanoleuca OX=9646 GN=C1R PE=3 SV=1	0.002	3.836	2	1	1	1	1	705	80	6.32	1.61	1	0				High
High	IsMasterProtein	F2X266	Ribosomal protein L23A OS=Ailuropoda melanoleuca OX=9646 GN=Rpl23A PE=2 SV=1	0.002	3.829	8	1	2	1	1	156	17.7	10.45	1.88	1	0	100	557100	557100	High
High	IsMasterProtein	G1M135	Uncharacterized protein OS=Ailuropoda melanoleuca OX=9646 GN=PSMD14 PE=4 SV=1	0.002	3.822	4	1	4	1	1	310	34.6	6.52	4.27	1	0	100	1.87672e+06	1.87672e+06	High
High	IsMasterProtein	G1LYP7	Polyadenylate-binding protein OS=Ailuropoda melanoleuca OX=9646 GN=PABPC4 PE=3 SV=1	0.002	3.81	3	1	1	1	1	660	72.2	9.31	0	1	0	100	435460	435460	High
High	IsMasterProtein	G1MCI3	Phosphoglycerate mutase OS=Ailuropoda melanoleuca OX=9646 GN=BPGM PE=3 SV=1	0.002	3.799	4	1	2	1	1	260	30	6.39	1.63	1	0				High
High	IsMasterProtein	G1MFS7	Ubiquitin carboxyl-terminal hydrolase OS=Ailuropoda melanoleuca OX=9646 GN=UCHL1 PE=3 SV=1	0.002	3.788	13	2	2	2	1	256	28.8	5.21	0	2	0	100	478213	478213	High
High	IsMasterProtein	D2I3U8	Uncharacterized protein OS=Ailuropoda melanoleuca OX=9646 GN=PANDA_020226 PE=4 SV=1	0.002	3.783	1	1	8	1	1	974	109.4	9.38	3.57	1	0	100	1.51342e+07	1.51342e+07	High
High	IsMasterProtein	G1MP82	Protocadherin gamma subfamily A, 1 OS=Ailuropoda melanoleuca OX=9646 GN=PCDHGA1 PE=4 SV=1	0.002	3.772	2	1	1	1	1	810	88.6	4.72	1.75	1	0				High
High	IsMasterProtein	G1MMG4	Uncharacterized protein (Fragment) OS=Ailuropoda melanoleuca OX=9646 PE=4 SV=1	0.002	3.77	16	1	1	1	1	113	12.1	4.65	1.66	1	0				High
High	IsMasterProtein	D2HLJ4	Uncharacterized protein (Fragment) OS=Ailuropoda melanoleuca OX=9646 GN=PANDA_012372 PE=4 SV=1	0.002	3.755	2	1	1	1	1	890	98.7	4.82	2.43	1	0				High
High	IsMasterProtein	G1MD31	Uncharacterized protein OS=Ailuropoda melanoleuca OX=9646 GN=NCL PE=4 SV=1	0.002	3.723	1	1	1	1	1	717	77.5	4.67	2.25	1	0	100	677252	677252	High
High	IsMasterProtein	G1MEY4	Dynein light chain roadblock OS=Ailuropoda melanoleuca OX=9646 GN=DYNLRB2 PE=3 SV=1	0.002	3.715	13	1	1	1	1	96	10.8	7.44	0	1	0				High
High	IsMasterProtein	G1LWT5	NADPH--cytochrome P450 reductase OS=Ailuropoda melanoleuca OX=9646 GN=POR PE=3 SV=1	0.002	3.711	2	2	2	2	1	684	77.3	5.58	0	2	0	100	563288	563288	High
High	IsMasterProtein	G1LT75	Espin OS=Ailuropoda melanoleuca OX=9646 GN=ESPN PE=4 SV=1	0.002	3.699	2	1	1	1	1	819	87.9	8.1	2.52	1	0	100	466691	466691	High
High	IsMasterProtein	G1L7I9	DEAD-box helicase 5 OS=Ailuropoda melanoleuca OX=9646 GN=DDX5 PE=3 SV=1	0.002	3.698	3	2	5	2	1	671	75.4	9.19	2.01	2	0	100	1.14408e+06	1.14408e+06	High
High	IsMasterProtein	G1KZX8	Epoxide hydrolase 2 OS=Ailuropoda melanoleuca OX=9646 GN=EPHX2 PE=4 SV=1	0.002	3.693	2	1	1	1	1	541	61.1	6.89	1.98	1	0	100	438139	438139	High
High	IsMasterProtein	G1LX99	Uncharacterized protein OS=Ailuropoda melanoleuca OX=9646 GN=DNM2 PE=3 SV=1	0.002	3.679	2	2	3	2	1	870	97.9	7.44	0	2	0	100	485095	485095	High
High	IsMasterProtein	D2HZK7	Uncharacterized protein (Fragment) OS=Ailuropoda melanoleuca OX=9646 GN=PANDA_018257 PE=3 SV=1	0.002	3.672	2	1	1	1	1	420	48	6.55	1.82	1	0	100	265441	265441	High
High	IsMasterProtein	G1MB95	Actin-related protein 2 OS=Ailuropoda melanoleuca OX=9646 GN=ACTR2 PE=3 SV=1	0.002	3.667	6	2	2	2	1	399	45.4	6.74	0	2	0	100	314825	314825	High
High	IsMasterProtein	G1MEB0	Pyruvate dehydrogenase E1 component subunit alpha OS=Ailuropoda melanoleuca OX=9646 GN=PDHA1 PE=4 SV=1	0.002	3.652	3	1	2	1	1	390	43.4	8.16	1.87	1	0	100	441171	441171	High
High	IsMasterProtein	G1LBF5	Potassium channel tetramerization domain containing 12 OS=Ailuropoda melanoleuca OX=9646 GN=KCTD12 PE=4 SV=1	0.002	3.638	4	1	1	1	1	295	32.8	5.45	2.03	1	0				High
High	IsMasterProtein	G1M7U7	Repulsive guidance molecule BMP co-receptor b OS=Ailuropoda melanoleuca OX=9646 GN=RGMB PE=4 SV=1	0.002	3.622	4	1	1	1	1	473	51.1	7.23	2.24	1	0	100	580579	580579	High
High	IsMasterProtein	G1M7J1	Uncharacterized protein OS=Ailuropoda melanoleuca OX=9646 GN=SERPING1 PE=3 SV=1	0.002	3.619	5	2	2	2	1	481	53.7	5.92	0	2	0	100	386855	386855	High
High	IsMasterProtein	D2H6T3	Uncharacterized protein (Fragment) OS=Ailuropoda melanoleuca OX=9646 GN=PANDA_005715 PE=4 SV=1	0.002	3.617	6	1	2	1	1	318	32.5	4.5	0	1	0				High
High	IsMasterProtein	D2HKA5	Uncharacterized protein (Fragment) OS=Ailuropoda melanoleuca OX=9646 GN=TARDBP PE=4 SV=1	0.002	3.616	2	1	1	1	1	414	44.6	6.7	0	1	0				High
High	IsMasterProtein	G1LS26	BCL2 associated athanogene 6 OS=Ailuropoda melanoleuca OX=9646 GN=BAG6 PE=4 SV=1	0.002	3.611	2	2	2	2	1	1164	122.5	5.64	0	2	0				High
High	IsMasterProtein	G1LGU3	Uncharacterized protein OS=Ailuropoda melanoleuca OX=9646 PE=4 SV=1	0.002	3.599	2	1	2	1	1	500	54.5	6.61	2.15	1	0				High
High	IsMasterProtein	G1L9F9	EPS8 like 1 OS=Ailuropoda melanoleuca OX=9646 GN=EPS8L1 PE=4 SV=1	0.002	3.59	1	1	2	1	1	710	78.6	5.74	3.47	1	0	100	333262	333262	High
High	IsMasterProtein	G1MCU5	Stomatin like 3 OS=Ailuropoda melanoleuca OX=9646 GN=STOML3 PE=4 SV=1	0.002	3.588	8	2	6	1	1	291	32	8.43	0	2	0				High
High	IsMasterProtein	G1MHM5	Deoxyribonuclease OS=Ailuropoda melanoleuca OX=9646 GN=DNASE1L2 PE=3 SV=1	0.002	3.58	4	1	2	1	1	301	32.9	5.06	1.76	1	0	100	236524	236524	High
High	IsMasterProtein	G1MBC0	Synaptosomal-associated protein OS=Ailuropoda melanoleuca OX=9646 GN=SNAP23 PE=3 SV=1	0.002	3.573	8	1	1	1	1	211	23.2	4.89	1.89	1	0				High
High	IsMasterProtein	G1L957	40S ribosomal protein S26 OS=Ailuropoda melanoleuca OX=9646 GN=RPS26 PE=3 SV=1	0.002	3.572	21	2	3	2	1	116	13.1	11	0	2	0	100	2.60645e+06	2.60645e+06	High
High	IsMasterProtein	D2HX06	Uncharacterized protein (Fragment) OS=Ailuropoda melanoleuca OX=9646 GN=GNB2 PE=4 SV=1	0.003	3.525	5	2	2	2	1	340	37.2	6	1.76	2	0	100	257628	257628	High
High	IsMasterProtein	D2HV90	Myosin IE (Fragment) OS=Ailuropoda melanoleuca OX=9646 GN=MYO1E PE=3 SV=1	0.003	3.524	1	1	1	1	1	1108	127	9.07	0	1	0	100	217947	217947	High
High	IsMasterProtein	G1M3X4	Complement C8 gamma chain OS=Ailuropoda melanoleuca OX=9646 GN=C8G PE=3 SV=1	0.003	3.513	7	1	1	1	1	216	23.7	9.09	0	1	0	100	635088	635088	High
High	IsMasterProtein	G1M5F2	Splicing factor 3b subunit 1 OS=Ailuropoda melanoleuca OX=9646 GN=SF3B1 PE=4 SV=1	0.003	3.51	1	1	1	1	1	1305	145.8	7.08	1.77	1	0	100	255878	255878	High
High	IsMasterProtein	D2HVY3	Hexosyltransferase (Fragment) OS=Ailuropoda melanoleuca OX=9646 GN=B3GALNT1 PE=3 SV=1	0.003	3.502	4	1	1	1	1	331	39.4	8	2.12	1	0				High
High	IsMasterProtein	D2I8G9	Uncharacterized protein (Fragment) OS=Ailuropoda melanoleuca OX=9646 GN=PANDA_022385 PE=4 SV=1	0.003	3.496	9	1	1	1	1	120	13.5	9.32	2.81	1	0	100	483243	483243	High
High	IsMasterProtein	D2HZ43	Dolichyl-diphosphooligosaccharide--protein glycosyltransferase 48 kDa subunit (Fragment) OS=Ailuropoda melanoleuca OX=9646 GN=PANDA_018057 PE=3 SV=1	0.003	3.493	4	2	2	2	1	455	50.5	6.07	1.68	2	0	100	429530	429530	High
High	IsMasterProtein	D2HXL6	Peptidyl-prolyl cis-trans isomerase OS=Ailuropoda melanoleuca OX=9646 GN=PANDA_017389 PE=3 SV=1	0.003	3.491	3	1	1	1	1	295	31.7	8.06	1.8	1	0	100	629234	629234	High
High	IsMasterProtein	D2HBQ5	Uncharacterized protein (Fragment) OS=Ailuropoda melanoleuca OX=9646 GN=S100A10 PE=4 SV=1	0.003	3.487	14	1	1	1	1	97	11.2	7.39	0	1	0				High
High	IsMasterProtein	D2HDI2	Uncharacterized protein (Fragment) OS=Ailuropoda melanoleuca OX=9646 GN=PANDA_008751 PE=3 SV=1	0.003	3.485	14	1	2	1	1	102	10.9	8.92	2.01	1	0	100	685682	685682	High
High	IsMasterProtein	G1MB37	Uncharacterized protein OS=Ailuropoda melanoleuca OX=9646 PE=3 SV=1	0.003	3.484	3	1	2	1	1	289	33.7	4.35	0	1	0	100	1.16957e+06	1.16957e+06	High
High	IsMasterProtein	G1MBW1	Homeostatic iron regulator OS=Ailuropoda melanoleuca OX=9646 GN=HFE PE=3 SV=1	0.003	3.474	4	1	2	1	1	347	39	7.5	2.06	1	0	100	144080	144080	High
High	IsMasterProtein	G1LKB0	Phosphoacetylglucosamine mutase OS=Ailuropoda melanoleuca OX=9646 GN=PGM3 PE=3 SV=1	0.003	3.453	2	1	1	1	1	546	60.3	5.9	0	1	0	100	374211	374211	High
High	IsMasterProtein	G1L9S9	Uncharacterized protein OS=Ailuropoda melanoleuca OX=9646 PE=4 SV=1	0.003	3.452	2	1	2	1	1	516	54.9	8.69	0	1	0	100	417136	417136	High
High	IsMasterProtein	G1MF91	Uncharacterized protein OS=Ailuropoda melanoleuca OX=9646 PE=3 SV=1	0.003	3.449	2	1	1	1	1	496	54.4	6.3	2.38	1	0	100	1.00432e+06	1.00432e+06	High
High	IsMasterProtein	D2H8W6	Uncharacterized protein (Fragment) OS=Ailuropoda melanoleuca OX=9646 GN=SLC16A1 PE=4 SV=1	0.003	3.439	2	1	4	1	1	498	53.5	7.25	4.72	1	0	100	5.1045e+06	5.1045e+06	High
High	IsMasterProtein	G1LLZ1	Uncharacterized protein OS=Ailuropoda melanoleuca OX=9646 GN=PSMC3 PE=4 SV=1	0.003	3.437	3	1	1	1	1	491	54.8	5.43	2.01	1	0				High
High	IsMasterProtein	G1L3I1	Golgi glycoprotein 1 OS=Ailuropoda melanoleuca OX=9646 GN=GLG1 PE=4 SV=1	0.003	3.437	1	1	2	1	1	1114	127.8	6.6	0	1	0	100	326474	326474	High
High	IsMasterProtein	D2H1R0	Protein tyrosine phosphatase, receptor type G (Fragment) OS=Ailuropoda melanoleuca OX=9646 GN=PTPRG PE=4 SV=1	0.003	3.427	1	1	2	1	1	1383	154.5	6.23	0	1	0	100	209366	209366	High
High	IsMasterProtein	G1L6U6	Actin-related protein 2/3 complex subunit 5 OS=Ailuropoda melanoleuca OX=9646 GN=ARPC5 PE=3 SV=1	0.003	3.377	8	1	2	1	1	154	16.6	6.02	4.16	1	0	100	2.87682e+06	2.87682e+06	High
High	IsMasterProtein	D2H6N7	Uncharacterized protein (Fragment) OS=Ailuropoda melanoleuca OX=9646 GN=PANDA_005656 PE=4 SV=1	0.003	3.371	16	1	21	1	1	49	5.8	8.68	6.83	1	0	100	3.74964e+06	3.74964e+06	High
High	IsMasterProtein	D2I899	Uncharacterized protein (Fragment) OS=Ailuropoda melanoleuca OX=9646 GN=PANDA_022285 PE=4 SV=1	0.003	3.367	6	1	2	1	1	184	20.7	5.78	4.5	1	0	100	763676	763676	High
High	IsMasterProtein	G1LK28	Sidoreflexin OS=Ailuropoda melanoleuca OX=9646 GN=SFXN1 PE=3 SV=1	0.003	3.36	3	1	2	1	1	325	36	9.2	2.39	1	0	100	581775	581775	High
High	IsMasterProtein	G1L1L9	Uncharacterized protein OS=Ailuropoda melanoleuca OX=9646 PE=4 SV=1	0.003	3.342	3	2	3	2	1	372	39.1	9.23	0	2	0	100	821173	821173	High
High	IsMasterProtein	G1L2L9	Aquaporin 2 OS=Ailuropoda melanoleuca OX=9646 GN=AQP2 PE=3 SV=1	0.003	3.337	4	1	1	1	1	265	28.5	6.33	0	1	0				High
High	IsMasterProtein	G1LSC2	Uncharacterized protein OS=Ailuropoda melanoleuca OX=9646 GN=DYNLT1 PE=4 SV=1	0.003	3.334	14	1	1	1	1	113	12.4	5.08	1.9	1	0				High
High	IsMasterProtein	G1LPJ9	Uncharacterized protein OS=Ailuropoda melanoleuca OX=9646 PE=4 SV=1	0.003	3.333	10	1	7	1	1	94	10.3	5.1	2.25	1	0	100	1.44991e+07	1.44991e+07	High
High	IsMasterProtein	D2HJR2	Protein S100 (Fragment) OS=Ailuropoda melanoleuca OX=9646 GN=S100A16 PE=3 SV=1	0.003	3.331	12	1	1	1	1	103	11.8	8.97	0	1	0	100	248304	248304	High
High	IsMasterProtein	D2I016	Proliferation and apoptosis adaptor protein 15 (Fragment) OS=Ailuropoda melanoleuca OX=9646 GN=PEA15 PE=4 SV=1	0.003	3.327	8	1	1	1	1	133	15.3	5.02	1.64	1	0	100	328713	328713	High
High	IsMasterProtein	D2HJU0	Uncharacterized protein (Fragment) OS=Ailuropoda melanoleuca OX=9646 GN=C1GALT1C1 PE=4 SV=1	0.003	3.323	7	1	2	1	1	318	36.3	6.58	2.51	1	0	100	1.5742e+06	1.5742e+06	High
High	IsMasterProtein	D2HGZ4	Uncharacterized protein (Fragment) OS=Ailuropoda melanoleuca OX=9646 GN=PANDA_010324 PE=4 SV=1	0.003	3.323	2	1	2	1	1	509	55.3	6.7	4.38	1	0	100	1.89458e+06	1.89458e+06	High
High	IsMasterProtein	G1LY77	Cystatin B OS=Ailuropoda melanoleuca OX=9646 GN=CSTB PE=4 SV=1	0.003	3.289	27	1	1	1	1	78	9.2	9	0	1	0	100	645186	645186	High
High	IsMasterProtein	G1LAP1	Rhophilin associated tail protein 1 like OS=Ailuropoda melanoleuca OX=9646 GN=ROPN1L PE=4 SV=1	0.003	3.287	5	1	3	1	1	226	25.5	5.48	4.03	1	0	100	184775	184775	High
High	IsMasterProtein	G1MI31	Serine protease 27 OS=Ailuropoda melanoleuca OX=9646 GN=PRSS27 PE=3 SV=1	0.003	3.27	3	1	3	1	1	326	35.3	8.41	2.22	1	0				High
High	IsMasterProtein	D2HTQ2	Uncharacterized protein OS=Ailuropoda melanoleuca OX=9646 GN=PANDA_015577 PE=4 SV=1	0.003	3.244	3	1	1	1	1	338	37.5	5.11	0	1	0	100	206843	206843	High
High	IsMasterProtein	G1MJG1	Transketolase like 1 OS=Ailuropoda melanoleuca OX=9646 GN=TKTL1 PE=4 SV=1	0.003	3.243	2	1	3	1	1	592	64.2	5.73	1.94	1	0	100	3.65699e+06	3.65699e+06	High
High	IsMasterProtein	D2GX92	Synaptophysin like 1 (Fragment) OS=Ailuropoda melanoleuca OX=9646 GN=SYPL1 PE=4 SV=1	0.003	3.226	4	1	1	1	1	258	28.6	8.76	1.77	1	0	100	1.1436e+06	1.1436e+06	High
High	IsMasterProtein	G1MDY5	Catenin alpha 1 OS=Ailuropoda melanoleuca OX=9646 GN=CTNNA1 PE=4 SV=1	0.003	3.177	1	1	2	1	1	812	89.6	5.5	1.98	1	0	100	671179	671179	High
High	IsMasterProtein	G1LEQ8	SEC31 homolog A, COPII coat complex component OS=Ailuropoda melanoleuca OX=9646 GN=SEC31A PE=4 SV=1	0.003	3.13	1	1	1	1	1	1252	135.9	6.86	1.79	1	0	100	200355	200355	High
High	IsMasterProtein	G1LXR5	Beta-defensin OS=Ailuropoda melanoleuca OX=9646 PE=3 SV=1	0.003	3.125	17	1	5	1	1	89	9.5	8.6	1.63	1	0	100	4.3901e+06	4.3901e+06	High
High	IsMasterProtein	G1L4H8	Uncharacterized protein OS=Ailuropoda melanoleuca OX=9646 GN=VDAC2 PE=4 SV=1	0.003	3.116	4	1	2	1	1	309	33.3	7.87	1.63	1	0	100	1.0176e+06	1.0176e+06	High
High	IsMasterProtein	G1L189	ADP ribosylation factor like GTPase 15 OS=Ailuropoda melanoleuca OX=9646 GN=ARL15 PE=4 SV=1	0.003	3.115	6	1	1	1	1	190	21	5.2	1.61	1	0				High
High	IsMasterProtein	G1LH50	Aspartyl-tRNA synthetase OS=Ailuropoda melanoleuca OX=9646 GN=DARS PE=3 SV=1	0.003	3.109	2	1	1	1	1	428	48.8	6.3	1.69	1	0	100	517362	517362	High
High	IsMasterProtein	G1LNG9	Desmoglein 2 OS=Ailuropoda melanoleuca OX=9646 GN=DSG2 PE=4 SV=1	0.003	3.109	1	1	1	1	1	1118	122.1	5.21	2.37	1	0				High
High	IsMasterProtein	G1KZG4	Uncharacterized protein OS=Ailuropoda melanoleuca OX=9646 PE=3 SV=1	0.003	3.106	8	1	1	1	1	172	19.8	5.82	1.91	1	0				High
High	IsMasterProtein	G1L168	Uncharacterized protein OS=Ailuropoda melanoleuca OX=9646 GN=SRSF4 PE=4 SV=1	0.003	3.104	2	1	1	1	1	498	56.9	11.43	1.81	1	0				High
High	IsMasterProtein	G1M307	Uncharacterized protein OS=Ailuropoda melanoleuca OX=9646 GN=RGN PE=4 SV=1	0.003	3.1	5	1	1	1	1	299	33.2	5.77	1.76	1	0	100	485520	485520	High
High	IsMasterProtein	G1L969	Uncharacterized protein OS=Ailuropoda melanoleuca OX=9646 GN=ATP5F1D PE=3 SV=1	0.003	3.095	5	1	1	1	1	168	17.5	5.25	0	1	0	100	402638	402638	High
High	IsMasterProtein	D2HJH5	Uncharacterized protein OS=Ailuropoda melanoleuca OX=9646 GN=PANDA_011455 PE=4 SV=1	0.003	3.094	2	1	1	1	1	607	67.8	5.39	1.81	1	0				High
High	IsMasterProtein	D2HLT0	2,4-dienoyl-CoA reductase 1 (Fragment) OS=Ailuropoda melanoleuca OX=9646 GN=DECR1 PE=4 SV=1	0.003	3.089	4	1	2	1	1	315	33.9	8.59	0	1	0	100	426162	426162	High
High	IsMasterProtein	G1LSN3	Uncharacterized protein OS=Ailuropoda melanoleuca OX=9646 GN=LOC105234613 PE=4 SV=1	0.003	3.072	0	1	1	1	1	3579	386.9	6.43	0	1	0				High
High	IsMasterProtein	E7CYG5	Prothymosin OS=Ailuropoda melanoleuca OX=9646 PE=2 SV=1	0.003	3.067	9	1	1	1	1	110	12.1	3.79	0	1	0				High
High	IsMasterProtein	G1L021	Lysosomal associated membrane protein 2 OS=Ailuropoda melanoleuca OX=9646 GN=LAMP2 PE=3 SV=1	0.003	3.048	2	1	6	1	1	415	45.8	5.29	12.89	1	0	100	1.36214e+07	1.36214e+07	High
High	IsMasterProtein	G1MDP9	Septin 2 OS=Ailuropoda melanoleuca OX=9646 GN=SEPT2 PE=3 SV=1	0.003	3.035	6	2	2	2	1	358	41.2	6.54	0	2	0	100	215761	215761	High
High	IsMasterProtein	G1LE35	Immunoglobulin heavy constant mu OS=Ailuropoda melanoleuca OX=9646 GN=IGHM PE=4 SV=1	0.003	3.008	3	1	1	1	1	471	51.6	5.38	1.76	1	0				High
High	IsMasterProtein	G1L0L4	Uncharacterized protein OS=Ailuropoda melanoleuca OX=9646 GN=MS4A1 PE=4 SV=1	0.003	2.995	4	1	1	1	1	297	33.1	5.07	0	1	0				High
High	IsMasterProtein	G1LLK2	Far upstream element binding protein 1 OS=Ailuropoda melanoleuca OX=9646 GN=FUBP1 PE=4 SV=1	0.003	2.991	3	2	3	2	1	667	70	7.36	0	2	0	100	340758	340758	High
High	IsMasterProtein	G1LPB6	Uncharacterized protein OS=Ailuropoda melanoleuca OX=9646 PE=4 SV=1	0.003	2.991	6	1	2	1	1	133	14.1	5.96	3.81	1	0				High
High	IsMasterProtein	D2HL56	Serine/threonine-protein phosphatase (Fragment) OS=Ailuropoda melanoleuca OX=9646 GN=PPP5C PE=3 SV=1	0.003	2.99	3	1	1	1	1	499	56.9	6.34	0	1	0				High
High	IsMasterProtein	G1LQL2	Calnexin OS=Ailuropoda melanoleuca OX=9646 GN=CANX PE=3 SV=1	0.003	2.972	2	1	2	1	1	594	67.6	4.6	1.84	1	0	100	1.1112e+06	1.1112e+06	High
High	IsMasterProtein	F2X267	Ribosomal protein L24 OS=Ailuropoda melanoleuca OX=9646 GN=Rpl24 PE=2 SV=1	0.003	2.951	6	1	1	1	1	157	17.8	11.25	1.85	1	0				High
High	IsMasterProtein	G1MM78	Uncharacterized protein (Fragment) OS=Ailuropoda melanoleuca OX=9646 GN=GML PE=4 SV=1	0.003	2.939	8	1	6	1	1	101	11.2	4.42	8.89	1	0	100	6.47301e+06	6.47301e+06	High
High	IsMasterProtein	G1M602	Uncharacterized protein OS=Ailuropoda melanoleuca OX=9646 GN=FCGRT PE=4 SV=1	0.003	2.936	3	1	2	1	1	355	38.7	7.5	4.32	1	0	100	212485	212485	High
High	IsMasterProtein	G1M584	Beta-defensin OS=Ailuropoda melanoleuca OX=9646 GN=DEFB119 PE=3 SV=1	0.003	2.932	9	1	3	1	1	86	9.9	9.63	1.81	1	0	100	1.2308e+06	1.2308e+06	High
High	IsMasterProtein	G1M7K6	Inositol-1-monophosphatase OS=Ailuropoda melanoleuca OX=9646 GN=IMPA1 PE=3 SV=1	0.003	2.928	3	1	2	1	1	334	36.3	7.99	3.87	1	0	100	867146	867146	High
High	IsMasterProtein	G1M305	Solute carrier family 44 member 4 OS=Ailuropoda melanoleuca OX=9646 GN=SLC44A4 PE=3 SV=1	0.003	2.924	1	1	1	1	1	729	80.9	8.4	1.72	1	0	100	386558	386558	High
High	IsMasterProtein	G1LE40	Solute carrier family 27 member 6 OS=Ailuropoda melanoleuca OX=9646 GN=SLC27A6 PE=4 SV=1	0.003	2.923	2	1	1	1	1	630	71.3	8.4	0	1	0	100	182545	182545	High
High	IsMasterProtein	G1L282	Echinoderm microtubule associated protein like 2 OS=Ailuropoda melanoleuca OX=9646 GN=EML2 PE=4 SV=1	0.003	2.917	1	1	1	1	1	798	86.7	6.86	0	1	0				High
High	IsMasterProtein	D2I2L0	Solute carrier family 2 member 1 (Fragment) OS=Ailuropoda melanoleuca OX=9646 GN=SLC2A1 PE=3 SV=1	0.003	2.915	2	1	1	1	1	489	53.7	8.63	0	1	0				High
High	IsMasterProtein	G1MAG4	ST3 beta-galactoside alpha-2,3-sialyltransferase 6 OS=Ailuropoda melanoleuca OX=9646 GN=ST3GAL6 PE=3 SV=1	0.003	2.908	2	1	1	1	1	334	38.4	9.13	1.89	1	0				High
High	IsMasterProtein	G1LJ93	Early endosome antigen 1 OS=Ailuropoda melanoleuca OX=9646 GN=EEA1 PE=4 SV=1	0.003	2.888	1	1	1	1	1	1411	162	5.77	0	1	0	100	122954	122954	High
High	IsMasterProtein	G1LPZ7	ELAV-like protein OS=Ailuropoda melanoleuca OX=9646 GN=ELAVL1 PE=3 SV=1	0.003	2.875	3	1	2	1	1	336	37.4	9.36	0	1	0				High
High	IsMasterProtein	D2GW16	Uncharacterized protein (Fragment) OS=Ailuropoda melanoleuca OX=9646 GN=PANDA_000964 PE=4 SV=1	0.003	2.873	20	1	1	1	1	70	8.3	9.7	0	1	0	100	198240	198240	High
High	IsMasterProtein	G1LAC7	Uncharacterized protein OS=Ailuropoda melanoleuca OX=9646 GN=MELTF PE=3 SV=1	0.003	2.87	2	1	1	1	1	740	80.5	5.81	1.93	1	0				High
High	IsMasterProtein	G1M2E6	Basal cell adhesion molecule (Lutheran blood group) OS=Ailuropoda melanoleuca OX=9646 GN=BCAM PE=4 SV=1	0.003	2.855	2	1	2	1	1	621	67.1	6.01	1.8	1	0				High
High	IsMasterProtein	G1LJ12	Uncharacterized protein OS=Ailuropoda melanoleuca OX=9646 GN=TSTA3 PE=3 SV=1	0.003	2.821	3	1	3	1	1	330	36.6	6.71	5.93	1	0	100	1.2816e+06	1.2816e+06	High
High	IsMasterProtein	G1M4J3	Uncharacterized protein OS=Ailuropoda melanoleuca OX=9646 GN=CLSTN3 PE=4 SV=1	0.003	2.82	1	1	3	1	1	957	106.1	5.4	4.31	1	0	100	423609	423609	High
High	IsMasterProtein	G1M0X4	Cathepsin H OS=Ailuropoda melanoleuca OX=9646 GN=CTSH PE=3 SV=1	0.003	2.816	3	1	3	1	1	337	37.6	8.72	1.63	1	0	100	1.78707e+06	1.78707e+06	High
High	IsMasterProtein	G1LHC1	Uncharacterized protein OS=Ailuropoda melanoleuca OX=9646 GN=MROH1 PE=4 SV=1	0.003	2.813	1	1	2	1	1	1622	178.6	6.65	1.69	1	0	100	296801	296801	High
High	IsMasterProtein	G1MM79	MICOS complex subunit OS=Ailuropoda melanoleuca OX=9646 PE=3 SV=1	0.003	2.801	5	1	1	1	1	221	25.8	8.95	0	1	0	100	186625	186625	High
High	IsMasterProtein	D2HY31	Uncharacterized protein (Fragment) OS=Ailuropoda melanoleuca OX=9646 GN=FREM2 PE=4 SV=1	0.003	2.799	1	1	1	1	1	3173	351.4	5.06	0	1	0				High
High	IsMasterProtein	G1LYU0	Uncharacterized protein OS=Ailuropoda melanoleuca OX=9646 GN=CTNNB1 PE=4 SV=1	0.003	2.799	2	1	2	1	1	781	85.5	5.86	1.64	1	0	100	377871	377871	High
High	IsMasterProtein	D2I3B4	Uncharacterized protein (Fragment) OS=Ailuropoda melanoleuca OX=9646 GN=PANDA_019994 PE=3 SV=1	0.003	2.792	2	1	1	1	1	557	63.7	7.61	0	1	0	100	310592	310592	High
High	IsMasterProtein	G1KZI0	Uncharacterized protein OS=Ailuropoda melanoleuca OX=9646 GN=CTH PE=3 SV=1	0.003	2.785	2	1	1	1	1	405	44.6	6.95	1.72	1	0	100	361195	361195	High
High	IsMasterProtein	F2X282	Ribosomal protein L35A OS=Ailuropoda melanoleuca OX=9646 GN=Rpl35A PE=2 SV=1	0.003	2.783	9	1	3	1	1	110	12.5	11.06	3.57	1	0	100	529274	529274	High
High	IsMasterProtein	G1M0A8	Uncharacterized protein OS=Ailuropoda melanoleuca OX=9646 GN=RSPH9 PE=4 SV=1	0.003	2.781	4	1	2	1	1	276	31.1	5.69	2	1	0	100	563718	563718	High
High	IsMasterProtein	G1M6K2	Nicastrin OS=Ailuropoda melanoleuca OX=9646 GN=NCSTN PE=4 SV=1	0.003	2.781	2	1	1	1	1	721	79.5	6.06	1.89	1	0				High
High	IsMasterProtein	G1M4T2	Uncharacterized protein OS=Ailuropoda melanoleuca OX=9646 PE=4 SV=1	0.003	2.771	5	1	2	1	1	176	20.1	11.65	1.96	1	0				High
High	IsMasterProtein	D2GU95	Uncharacterized protein (Fragment) OS=Ailuropoda melanoleuca OX=9646 GN=PPM1B PE=3 SV=1	0.003	2.77	2	1	2	1	1	479	52.7	5.05	4.03	1	0	100	1.01307e+06	1.01307e+06	High
High	IsMasterProtein	G1LPD8	Ribosomal protein S16 OS=Ailuropoda melanoleuca OX=9646 GN=RPS16 PE=3 SV=1	0.003	2.77	7	1	1	1	1	163	18.2	10.21	0	1	0	100	247068	247068	High
High	IsMasterProtein	D2GZZ5	Uncharacterized protein (Fragment) OS=Ailuropoda melanoleuca OX=9646 GN=PANDA_002703 PE=4 SV=1	0.003	2.758	1	1	1	1	1	1163	130.5	6.76	1.76	1	0	100	366680	366680	High
High	IsMasterProtein	G1M1K1	Uncharacterized protein OS=Ailuropoda melanoleuca OX=9646 PE=3 SV=1	0.003	2.758	3	1	1	1	1	298	33.7	9	1.67	1	0				High
High	IsMasterProtein	G1MIC6	Ubiquitin thioesterase OS=Ailuropoda melanoleuca OX=9646 GN=OTUB1 PE=3 SV=1	0.003	2.735	5	1	2	1	1	301	34.4	5.86	0	1	0				High
High	IsMasterProtein	G1LVA5	Profilin OS=Ailuropoda melanoleuca OX=9646 GN=PFN2 PE=3 SV=1	0.003	2.734	14	1	1	1	1	98	10.5	8.84	0	1	0	100	483538	483538	High
High	IsMasterProtein	G1M6B2	Ribosomal protein S17 OS=Ailuropoda melanoleuca OX=9646 GN=RPS17 PE=3 SV=1	0.003	2.733	12	1	1	1	1	180	20.2	9.31	0	1	0	100	144786	144786	High
High	IsMasterProtein	D2HUK2	S100 calcium binding protein P (Fragment) OS=Ailuropoda melanoleuca OX=9646 GN=S100P PE=4 SV=1	0.003	2.729	11	1	3	1	1	85	9.3	4.72	0	1	0	100	2.37892e+06	2.37892e+06	High
High	IsMasterProtein	G1LHZ0	Uncharacterized protein OS=Ailuropoda melanoleuca OX=9646 GN=SDCBP PE=4 SV=1	0.003	2.728	4	1	1	1	1	298	32.5	7.49	2	1	0	100	480237	480237	High
High	IsMasterProtein	G1MBI6	N-acetylglucosamine kinase OS=Ailuropoda melanoleuca OX=9646 GN=NAGK PE=4 SV=1	0.003	2.726	3	1	1	1	1	387	41.6	7.47	0	1	0	100	474987	474987	High
High	IsMasterProtein	G1MC16	RAB18, member RAS oncogene family OS=Ailuropoda melanoleuca OX=9646 GN=RAB18 PE=4 SV=1	0.003	2.72	5	1	2	1	1	236	26.6	6.37	0	1	0	100	617832	617832	High
High	IsMasterProtein	G1LN56	Catalase OS=Ailuropoda melanoleuca OX=9646 GN=CAT PE=3 SV=1	0.003	2.716	2	1	3	1	1	528	60	7.65	2.03	1	0	100	318056	318056	High
High	IsMasterProtein	D2I0Y4	Uncharacterized protein (Fragment) OS=Ailuropoda melanoleuca OX=9646 GN=PANDA_018898 PE=4 SV=1	0.003	2.703	11	1	2	1	1	104	11.8	7.96	0	1	0				High
High	IsMasterProtein	G1L6Z5	IST1, ESCRT-III associated factor OS=Ailuropoda melanoleuca OX=9646 GN=IST1 PE=4 SV=1	0.003	2.7	2	1	1	1	1	371	40.4	5.27	1.62	1	0	100	490278	490278	High
High	IsMasterProtein	G1LYT1	Collagen type III alpha 1 chain OS=Ailuropoda melanoleuca OX=9646 GN=COL3A1 PE=4 SV=1	0.003	2.699	1	1	1	1	1	1464	138.7	6.67	0	1	0	100	203302	203302	High
High	IsMasterProtein	G1KZW3	Uncharacterized protein OS=Ailuropoda melanoleuca OX=9646 PE=4 SV=1	0.003	2.699	9	1	1	1	1	115	13.3	8.35	1.72	1	0				High
High	IsMasterProtein	G1M4J8	Semaphorin 4B OS=Ailuropoda melanoleuca OX=9646 GN=SEMA4B PE=3 SV=1	0.003	2.698	1	1	3	1	1	833	92.5	7.52	2.05	1	0	100	110923	110923	High
High	IsMasterProtein	G1L7A3	Uncharacterized protein OS=Ailuropoda melanoleuca OX=9646 GN=TSNAX PE=4 SV=1	0.003	2.691	3	1	3	1	1	290	33.1	6.55	1.61	1	0	100	492555	492555	High
High	IsMasterProtein	G1L1Y4	Uncharacterized protein OS=Ailuropoda melanoleuca OX=9646 PE=4 SV=1	0.003	2.691	3	1	1	1	1	374	44.2	5.58	1.91	1	0	100	313157	313157	High
High	IsMasterProtein	G1LS04	Xyloside xylosyltransferase 1 OS=Ailuropoda melanoleuca OX=9646 GN=XXYLT1 PE=4 SV=1	0.003	2.686	3	1	1	1	1	317	36.2	7.42	0	1	0	100	355674	355674	High
High	IsMasterProtein	G1LH09	Basic leucine zipper and W2 domains 1 OS=Ailuropoda melanoleuca OX=9646 GN=BZW1 PE=4 SV=1	0.003	2.669	2	1	1	1	1	451	51.6	7.78	0	1	0	100	248308	248308	High
High	IsMasterProtein	G1LXI8	Interleukin enhancer binding factor 3 OS=Ailuropoda melanoleuca OX=9646 GN=ILF3 PE=4 SV=1	0.003	2.663	1	1	2	1	1	900	95.9	8.81	0	1	0	100	431837	431837	High
High	IsMasterProtein	D2HV14	Uncharacterized protein (Fragment) OS=Ailuropoda melanoleuca OX=9646 GN=PANDA_016157 PE=4 SV=1	0.003	2.661	7	1	4	1	1	110	12.9	7.59	2.35	1	0	100	1.00146e+07	1.00146e+07	High
High	IsMasterProtein	G1L799	Serine and arginine rich splicing factor 1 OS=Ailuropoda melanoleuca OX=9646 GN=SRSF1 PE=4 SV=1	0.003	2.65	4	1	2	1	1	241	27	10.27	0	1	0	100	492787	492787	High
High	IsMasterProtein	G1LB19	TRK-fused gene OS=Ailuropoda melanoleuca OX=9646 GN=TFG PE=4 SV=1	0.003	2.648	2	1	2	1	1	403	43.5	5.1	0	1	0	100	1.15572e+06	1.15572e+06	High
High	IsMasterProtein	D2HPT1	Uncharacterized protein (Fragment) OS=Ailuropoda melanoleuca OX=9646 GN=VMO1 PE=4 SV=1	0.003	2.646	6	1	1	1	1	199	21.6	5.6	1.95	1	0	100	312401	312401	High
High	IsMasterProtein	G1L7H5	MINDY lysine 48 deubiquitinase 3 OS=Ailuropoda melanoleuca OX=9646 GN=MINDY3 PE=4 SV=1	0.003	2.641	3	1	1	1	1	446	49.8	4.81	0	1	0	100	123327	123327	High
High	IsMasterProtein	G1LL89	Uncharacterized protein OS=Ailuropoda melanoleuca OX=9646 PE=4 SV=1	0.003	2.639	9	1	1	1	1	120	13.1	7.11	0	1	0	100	274432	274432	High
High	IsMasterProtein	G1L5S3	Uncharacterized protein OS=Ailuropoda melanoleuca OX=9646 PE=3 SV=1	0.004	2.627	3	1	2	1	1	276	31.5	8.34	4.03	1	0	100	1.26678e+06	1.26678e+06	High
High	IsMasterProtein	G1LPW7	Cytochrome c oxidase subunit 5A OS=Ailuropoda melanoleuca OX=9646 GN=COX5A PE=4 SV=1	0.004	2.62	5	1	1	1	1	150	16.5	6.77	0	1	0	100	361414	361414	High
High	IsMasterProtein	G1M1U5	Uncharacterized protein OS=Ailuropoda melanoleuca OX=9646 GN=PSMC4 PE=3 SV=1	0.004	2.615	3	1	1	1	1	418	47.3	5.21	0	1	0	100	191082	191082	High
High	IsMasterProtein	D2HJL1	Uncharacterized protein (Fragment) OS=Ailuropoda melanoleuca OX=9646 GN=PANDA_011499 PE=3 SV=1	0.004	2.61	2	1	1	1	1	542	59.2	6.19	0	1	0				High
High	IsMasterProtein	D2HDV4	Uncharacterized protein (Fragment) OS=Ailuropoda melanoleuca OX=9646 GN=PANDA_008911 PE=3 SV=1	0.004	2.608	6	1	1	1	1	142	15.2	8.22	2.81	1	0				High
High	IsMasterProtein	G1L9W3	Uncharacterized protein OS=Ailuropoda melanoleuca OX=9646 GN=ESYT1 PE=4 SV=1	0.004	2.607	1	1	1	1	1	1100	122.2	5.74	0	1	0	100	127350	127350	High
High	IsMasterProtein	G1LMU0	Uncharacterized protein OS=Ailuropoda melanoleuca OX=9646 GN=TKT PE=4 SV=1	0.004	2.601	2	1	1	1	1	597	65.2	7.33	0	1	0	100	1.17117e+06	1.17117e+06	High
High	IsMasterProtein	D2H9F9	Uncharacterized protein (Fragment) OS=Ailuropoda melanoleuca OX=9646 GN=NUTF2 PE=4 SV=1	0.004	2.591	6	1	2	1	1	127	14.5	5.38	1.66	1	0	100	2.09141e+06	2.09141e+06	High
High	IsMasterProtein	G1LK32	Proteasome activator subunit 3 OS=Ailuropoda melanoleuca OX=9646 GN=PSME3 PE=4 SV=1	0.004	2.59	6	1	1	1	1	266	30.7	6.19	0	1	0				High
High	IsMasterProtein	D2HZ99	Uncharacterized protein (Fragment) OS=Ailuropoda melanoleuca OX=9646 GN=CYP4F22 PE=3 SV=1	0.004	2.584	2	1	1	1	1	531	61.7	8.69	0	1	0	100	156966	156966	High
High	IsMasterProtein	F2X244	Ribosomal protein OS=Ailuropoda melanoleuca OX=9646 GN=Rpl0A PE=2 SV=1	0.004	2.573	4	1	2	1	1	217	24.8	9.94	1.71	1	0	100	2.04033e+06	2.04033e+06	High
High	IsMasterProtein	G1MJH9	Fibrinogen beta chain OS=Ailuropoda melanoleuca OX=9646 GN=FGB PE=4 SV=1	0.004	2.571	2	1	2	1	1	491	55.5	7.55	0	1	0	100	39453175	39453175	High
High	IsMasterProtein	D2HXG6	Uncharacterized protein (Fragment) OS=Ailuropoda melanoleuca OX=9646 GN=PANDA_017329 PE=4 SV=1	0.004	2.565	8	1	1	1	1	113	12.5	6.8	0	1	0	100	279776	279776	High
High	IsMasterProtein	D2HX51	Coronin (Fragment) OS=Ailuropoda melanoleuca OX=9646 GN=CORO1A PE=3 SV=1	0.004	2.564	2	1	2	1	1	461	50.9	6.68	1.72	1	0	100	867401	867401	High
High	IsMasterProtein	D2HJR5	Protein S100 (Fragment) OS=Ailuropoda melanoleuca OX=9646 GN=S100A4 PE=3 SV=1	0.004	2.56	9	1	5	1	1	101	11.7	6.11	3.53	1	0	100	1.05736e+06	1.05736e+06	High
High	IsMasterProtein	G1L384	Sorcin OS=Ailuropoda melanoleuca OX=9646 GN=SRI PE=4 SV=1	0.004	2.548	6	1	1	1	1	194	21.3	7.03	0	1	0	100	813304	813304	High
High	IsMasterProtein	D2GWY9	Uncharacterized protein (Fragment) OS=Ailuropoda melanoleuca OX=9646 GN=PANDA_001364 PE=4 SV=1	0.004	2.548	2	1	1	1	1	425	48.2	8.95	2.26	1	0	100	284095	284095	High
High	IsMasterProtein	G1MJI2	L1 cell adhesion molecule OS=Ailuropoda melanoleuca OX=9646 GN=L1CAM PE=4 SV=1	0.004	2.547	1	1	1	1	1	1236	137.3	5.88	0	1	0				High
High	IsMasterProtein	F2X216	40S ribosomal protein S12 OS=Ailuropoda melanoleuca OX=9646 GN=RPS12 PE=2 SV=1	0.005	2.54	8	1	2	1	1	132	14.5	7.21	3.51	1	0	100	1.76889e+06	1.76889e+06	High
High	IsMasterProtein	G1M9C5	Sec61 translocon alpha 1 subunit OS=Ailuropoda melanoleuca OX=9646 GN=SEC61A1 PE=3 SV=1	0.005	2.539	2	1	1	1	1	482	52.8	8.24	0	1	0	100	402373	402373	High
High	IsMasterProtein	D2HHL1	Uncharacterized protein (Fragment) OS=Ailuropoda melanoleuca OX=9646 GN=MTCH2 PE=3 SV=1	0.005	2.523	3	1	1	1	1	303	33.4	7.96	1.98	1	0				High
High	IsMasterProtein	G1L613	Splicing factor 3b subunit 3 OS=Ailuropoda melanoleuca OX=9646 GN=SF3B3 PE=4 SV=1	0.005	2.522	1	1	1	1	1	1220	135.8	5.24	0	1	0	100	203469	203469	High
High	IsMasterProtein	G1L2E0	Uncharacterized protein OS=Ailuropoda melanoleuca OX=9646 GN=KNG1 PE=4 SV=1	0.005	2.506	2	1	1	1	1	631	70.1	6.39	0	1	0				High
High	IsMasterProtein	D2HPQ3	PRA1 family protein (Fragment) OS=Ailuropoda melanoleuca OX=9646 GN=ARL6IP5 PE=3 SV=1	0.005	2.504	6	1	2	1	1	188	21.6	9.61	4.01	1	0				High
High	IsMasterProtein	G1M309	EFR3 homolog A OS=Ailuropoda melanoleuca OX=9646 GN=EFR3A PE=4 SV=1	0.005	2.502	1	1	1	1	1	821	92.6	6.76	2.76	1	0				High
High	IsMasterProtein	G1M1M3	Uncharacterized protein OS=Ailuropoda melanoleuca OX=9646 PE=3 SV=1	0.005	2.499	1	1	2	1	1	876	96.1	8.02	2.46	1	0	100	586556	586556	High
High	IsMasterProtein	G1LTL6	Cystatin OS=Ailuropoda melanoleuca OX=9646 PE=3 SV=1	0.005	2.496	6	1	1	1	1	137	15.9	7.21	0	1	0				High
High	IsMasterProtein	G1L659	Uncharacterized protein OS=Ailuropoda melanoleuca OX=9646 GN=DHX9 PE=4 SV=1	0.005	2.491	1	1	1	1	1	1276	141.1	7.01	0	1	0	100	109997	109997	High
High	IsMasterProtein	G1L8R1	Threonyl-tRNA synthetase like 2 OS=Ailuropoda melanoleuca OX=9646 GN=TARSL2 PE=3 SV=1	0.005	2.49	1	1	1	1	1	780	90.1	6.98	0	1	0	100	369751	369751	High
High	IsMasterProtein	G1LHS6	Uncharacterized protein OS=Ailuropoda melanoleuca OX=9646 GN=OPLAH PE=4 SV=1	0.005	2.488	1	1	1	1	1	1283	137	6.49	0	1	0	100	190245	190245	High
High	IsMasterProtein	G1LEX2	Echinoderm microtubule associated protein like 4 OS=Ailuropoda melanoleuca OX=9646 GN=EML4 PE=4 SV=1	0.005	2.486	1	1	1	1	1	981	109.1	6.37	0	1	0	100	266592	266592	High
High	IsMasterProtein	G1M9N4	Adrenoceptor beta 1 OS=Ailuropoda melanoleuca OX=9646 GN=ADRB1 PE=3 SV=1	0.006	2.476	3	1	16	1	1	330	36.3	9.74	10.5	1	0	100	2.08557e+08	2.08557e+08	High
High	IsMasterProtein	D2HKL4	Uncharacterized protein (Fragment) OS=Ailuropoda melanoleuca OX=9646 GN=TMSB10 PE=4 SV=1	0.006	2.475	32	1	2	1	1	44	5	5.36	0	1	0	100	1.65455e+06	1.65455e+06	High
High	IsMasterProtein	G1M313	Transmembrane protein 33 OS=Ailuropoda melanoleuca OX=9646 GN=TMEM33 PE=4 SV=1	0.006	2.475	5	1	1	1	1	246	27.8	9.66	0	1	0	100	117393	117393	High
High	IsMasterProtein	G1M7T6	Uncharacterized protein OS=Ailuropoda melanoleuca OX=9646 GN=CNTFR PE=4 SV=1	0.006	2.47	3	1	1	1	1	372	40.8	6.76	0	1	0	100	132964	132964	High
High	IsMasterProtein	D2H7A7	Uncharacterized protein (Fragment) OS=Ailuropoda melanoleuca OX=9646 GN=FIGNL1 PE=3 SV=1	0.006	2.466	2	1	1	1	1	676	73.6	8.13	1.86	1	0	100	275259	275259	High
High	IsMasterProtein	G1LZY7	Uncharacterized protein OS=Ailuropoda melanoleuca OX=9646 GN=KRT18 PE=3 SV=1	0.006	2.464	2	1	73	1	1	447	49.8	5.38	84.6	1	0	100	2.09237e+09	2.09237e+09	High
High	IsMasterProtein	G1LIY5	Coenzyme A synthase OS=Ailuropoda melanoleuca OX=9646 GN=COASY PE=3 SV=1	0.006	2.463	2	1	1	1	1	588	64.3	6.74	0	1	0				High
High	IsMasterProtein	G1L6G2	Glutathione S-transferase OS=Ailuropoda melanoleuca OX=9646 PE=3 SV=1	0.006	2.461	4	1	2	1	1	224	25.8	8.6	0	1	0	100	849459	849459	High
High	IsMasterProtein	G1L5N1	Uncharacterized protein OS=Ailuropoda melanoleuca OX=9646 PE=4 SV=1	0.006	2.456	11	1	1	1	1	379	40.6	5.22	0	1	0				High
High	IsMasterProtein	D2I6Z9	Uncharacterized protein (Fragment) OS=Ailuropoda melanoleuca OX=9646 GN=PANDA_021651 PE=3 SV=1	0.006	2.446	3	1	1	1	1	505	56.2	8.03	2.2	1	0				High
High	IsMasterProtein	D2H612	Uncharacterized protein (Fragment) OS=Ailuropoda melanoleuca OX=9646 GN=PANDA_005378 PE=4 SV=1	0.006	2.445	1	1	1	1	1	1060	117.1	6.01	2	1	0	100	526737	526737	High
High	IsMasterProtein	D2HLJ6	Uncharacterized protein (Fragment) OS=Ailuropoda melanoleuca OX=9646 GN=SMPD3 PE=4 SV=1	0.006	2.435	2	1	2	1	1	658	71.3	5.72	0	1	0	100	585113	585113	High
High	IsMasterProtein	G1MAK7	Outer dense fiber of sperm tails 2 OS=Ailuropoda melanoleuca OX=9646 GN=ODF2 PE=4 SV=1	0.006	2.435	2	1	1	1	1	832	95.7	7.47	0	1	0	100	731913	731913	High
High	IsMasterProtein	G1MIM0	Diphosphomevalonate decarboxylase OS=Ailuropoda melanoleuca OX=9646 GN=MVD PE=3 SV=1	0.006	2.43	3	1	1	1	1	401	43.5	7.77	0	1	0	100	161251	161251	High
High	IsMasterProtein	D2I5D5	Uncharacterized protein (Fragment) OS=Ailuropoda melanoleuca OX=9646 GN=TMX1 PE=4 SV=1	0.006	2.426	4	1	2	1	1	278	31.5	5.12	0	1	0	100	961410	961410	High
High	IsMasterProtein	G1L9W6	Uncharacterized protein OS=Ailuropoda melanoleuca OX=9646 GN=UBA6 PE=4 SV=1	0.006	2.416	1	1	1	1	1	1051	117.5	5.9	0	1	0	100	182354	182354	High
High	IsMasterProtein	G1LCS8	Uncharacterized protein OS=Ailuropoda melanoleuca OX=9646 GN=RPS19 PE=4 SV=1	0.006	2.414	6	1	1	1	1	149	16.5	10.37	0	1	0				High
High	IsMasterProtein	G1LU45	Cystatin OS=Ailuropoda melanoleuca OX=9646 PE=3 SV=1	0.006	2.401	11	1	1	1	1	141	15.6	8.48	0	1	0				High
High	IsMasterProtein	G1MFV5	Amyloid beta precursor protein OS=Ailuropoda melanoleuca OX=9646 GN=APP PE=4 SV=1	0.006	2.394	2	1	1	1	1	770	87.3	4.84	0	1	0				High
High	IsMasterProtein	D2GUM7	Uncharacterized protein OS=Ailuropoda melanoleuca OX=9646 GN=PANDA_000355 PE=4 SV=1	0.006	2.388	0	1	1	1	1	2559	279.2	4.88	0	1	0				High
High	IsMasterProtein	D2H0J7	Tumor protein, translationally-controlled 1 (Fragment) OS=Ailuropoda melanoleuca OX=9646 GN=TPT1 PE=3 SV=1	0.006	2.386	4	1	2	1	1	179	20.5	5.1	1.73	1	0	100	1.35558e+06	1.35558e+06	High
High	IsMasterProtein	D2GW15	Uncharacterized protein (Fragment) OS=Ailuropoda melanoleuca OX=9646 GN=PANDA_000962 PE=4 SV=1	0.006	2.384	2	1	2	1	1	485	54.6	6.09	0	1	0	100	345148	345148	High
High	IsMasterProtein	G1L9C5	Metalloendopeptidase OS=Ailuropoda melanoleuca OX=9646 GN=BMP1 PE=4 SV=1	0.006	2.376	1	1	1	1	1	994	112.2	6.68	0	1	0				High
High	IsMasterProtein	G1LDG2	N-acetylneuraminate synthase OS=Ailuropoda melanoleuca OX=9646 GN=NANS PE=4 SV=1	0.006	2.374	3	1	1	1	1	363	40.7	7.68	0	1	0	100	415842	415842	High
High	IsMasterProtein	D2H3I7	Uncharacterized protein (Fragment) OS=Ailuropoda melanoleuca OX=9646 GN=PANDA_004267 PE=3 SV=1	0.006	2.372	7	1	1	1	1	148	16.6	10.98	0	1	0	100	619638	619638	High
High	IsMasterProtein	G1MB13	Aconitase 2 OS=Ailuropoda melanoleuca OX=9646 GN=ACO2 PE=4 SV=1	0.006	2.37	2	1	1	1	1	805	88.1	7.78	0	1	0				High
High	IsMasterProtein	G1MP94	Uncharacterized protein OS=Ailuropoda melanoleuca OX=9646 PE=4 SV=1	0.006	2.363	3	1	2	1	1	588	64	4.2	0	1	0	100	600431	600431	High
High	IsMasterProtein	G1L2K5	Uncharacterized protein OS=Ailuropoda melanoleuca OX=9646 GN=ACRV1 PE=4 SV=1	0.006	2.349	7	1	3	1	1	305	31.9	5.27	0	1	0	100	958672	958672	High
High	IsMasterProtein	G1LM22	RAB31, member RAS oncogene family OS=Ailuropoda melanoleuca OX=9646 GN=RAB31 PE=4 SV=1	0.006	2.343	6	1	1	1	1	195	21.5	7.18	0	1	0				High
High	IsMasterProtein	G1LWC4	Nuclear distribution C, dynein complex regulator OS=Ailuropoda melanoleuca OX=9646 GN=NUDC PE=4 SV=1	0.006	2.338	3	1	1	1	1	345	39.5	5.38	1.78	1	0	100	439065	439065	High
High	IsMasterProtein	G1MHF6	EH domain containing 1 OS=Ailuropoda melanoleuca OX=9646 GN=EHD1 PE=3 SV=1	0.006	2.334	2	1	1	1	1	554	62.2	6.81	0	1	0				High
High	IsMasterProtein	G1LJV2	Uncharacterized protein OS=Ailuropoda melanoleuca OX=9646 PE=4 SV=1	0.006	2.328	5	1	5	1	1	158	18.9	9.13	8.72	1	0	100	4.78708e+07	4.78708e+07	High
High	IsMasterProtein	G1M6T5	Coatomer subunit alpha OS=Ailuropoda melanoleuca OX=9646 GN=COPA PE=4 SV=1	0.006	2.323	1	1	2	1	1	1233	139.2	7.59	1.76	1	0	100	212359	212359	High
High	IsMasterProtein	G1MDX2	Uncharacterized protein OS=Ailuropoda melanoleuca OX=9646 GN=ABCE1 PE=4 SV=1	0.006	2.31	2	1	1	1	1	599	67.3	8.34	0	1	0				High
High	IsMasterProtein	G1LE70	Uncharacterized protein OS=Ailuropoda melanoleuca OX=9646 GN=AFP PE=4 SV=1	0.006	2.309	1	1	10	1	1	612	68.9	5.55	0	1	0	100	6.01493e+06	6.01493e+06	High
High	IsMasterProtein	D2HT81	Uncharacterized protein (Fragment) OS=Ailuropoda melanoleuca OX=9646 GN=ADRM1 PE=4 SV=1	0.006	2.304	4	1	1	1	1	406	42	5.01	0	1	0	100	468822	468822	High
High	IsMasterProtein	D2HGS6	Uncharacterized protein (Fragment) OS=Ailuropoda melanoleuca OX=9646 GN=PANDA_010252 PE=3 SV=1	0.006	2.293	3	1	2	1	1	382	43.4	4.94	0	1	0	100	796379	796379	High
High	IsMasterProtein	G1MCD8	Serine protease 55 OS=Ailuropoda melanoleuca OX=9646 GN=PRSS55 PE=3 SV=1	0.006	2.292	3	1	1	1	1	351	39.2	7.62	0	1	0	100	383548	383548	High
High	IsMasterProtein	G1LQC0	Phosphatidylinositol binding clathrin assembly protein OS=Ailuropoda melanoleuca OX=9646 GN=PICALM PE=4 SV=1	0.006	2.287	1	1	1	1	1	722	77.4	8.53	0	1	0	100	159373	159373	High
High	IsMasterProtein	D2CMN7	U6 snRNA-associated Sm-like protein LSm3 OS=Ailuropoda melanoleuca OX=9646 GN=LSM3 PE=2 SV=1	0.006	2.286	12	1	1	1	1	102	11.8	4.7	0	1	0	100	124186	124186	High
High	IsMasterProtein	G1L8Q9	Uncharacterized protein OS=Ailuropoda melanoleuca OX=9646 GN=UBE2K PE=3 SV=1	0.006	2.278	5	1	1	1	1	200	22.4	5.44	0	1	0	100	98360.3	98360.3	High
High	IsMasterProtein	G1MFZ8	Rho guanine nucleotide exchange factor 17 OS=Ailuropoda melanoleuca OX=9646 GN=ARHGEF17 PE=4 SV=1	0.006	2.276	0	1	7	1	1	1897	203.6	6.34	7.34	1	0	100	1.71806e+07	1.71806e+07	High
High	IsMasterProtein	G1L967	Outer dense fiber of sperm tails 3 OS=Ailuropoda melanoleuca OX=9646 GN=ODF3 PE=4 SV=1	0.006	2.269	4	1	1	1	1	257	27.8	9.82	0	1	0	100	366897	366897	High
High	IsMasterProtein	G1LV49	FCH and double SH3 domains 1 OS=Ailuropoda melanoleuca OX=9646 GN=FCHSD1 PE=4 SV=1	0.006	2.266	2	1	2	1	1	697	77.5	5.41	0	1	0				High
High	IsMasterProtein	G1L084	Uncharacterized protein OS=Ailuropoda melanoleuca OX=9646 GN=PRKDC PE=3 SV=1	0.006	2.264	0	1	1	1	1	2279	261.3	6.84	0	1	0	100	263119	263119	High
High	IsMasterProtein	D2HUJ7	Uncharacterized protein (Fragment) OS=Ailuropoda melanoleuca OX=9646 GN=TADA2B PE=4 SV=1	0.006	2.263	2	1	3	1	1	420	48.3	7.84	1.62	1	0	100	877720	877720	High
High	IsMasterProtein	G1LDD9	CD74 molecule OS=Ailuropoda melanoleuca OX=9646 GN=CD74 PE=4 SV=1	0.006	2.248	5	1	1	1	1	295	33.4	8.48	0	1	0				High
High	IsMasterProtein	G1L0Q5	Uncharacterized protein OS=Ailuropoda melanoleuca OX=9646 GN=NECAP2 PE=4 SV=1	0.007	2.245	5	1	1	1	1	266	28.5	8.38	0	1	0				High
High	IsMasterProtein	G1MEB2	Uncharacterized protein OS=Ailuropoda melanoleuca OX=9646 GN=SPEG PE=4 SV=1	0.007	2.237	1	1	1	1	1	3193	346.9	8.28	0	1	0				High
High	IsMasterProtein	G1M1D6	Uncharacterized protein OS=Ailuropoda melanoleuca OX=9646 GN=SAMHD1 PE=4 SV=1	0.007	2.228	1	1	1	1	1	627	72.4	7.11	0	1	0	100	75843.7	75843.7	High
High	IsMasterProtein	D0ES98	40S ribosomal protein S30 OS=Ailuropoda melanoleuca OX=9646 PE=2 SV=1	0.007	2.214	8	1	1	1	1	133	14.4	10.17	0	1	0	100	597097	597097	High
High	IsMasterProtein	B2KT50	MHC class I antigen OS=Ailuropoda melanoleuca OX=9646 GN=Aime-128 PE=3 SV=1	0.007	2.214	4	1	1	1	1	364	41	6.2	0	1	0				High
High	IsMasterProtein	G1LN04	Sperm associated antigen 9 OS=Ailuropoda melanoleuca OX=9646 GN=SPAG9 PE=4 SV=1	0.007	2.212	1	1	1	1	1	1225	135	5.49	0	1	0	100	95094.6	95094.6	High
High	IsMasterProtein	G1LMF2	Uncharacterized protein OS=Ailuropoda melanoleuca OX=9646 GN=DPY30 PE=4 SV=1	0.007	2.207	11	1	1	1	1	99	11.2	4.88	0	1	0				High
High	IsMasterProtein	G1MCK8	Uncharacterized protein OS=Ailuropoda melanoleuca OX=9646 GN=ASS1 PE=3 SV=1	0.007	2.206	2	1	1	1	1	412	46.6	8.02	0	1	0	100	241699	241699	High
High	IsMasterProtein	G1ME21	PAS domain containing serine/threonine kinase OS=Ailuropoda melanoleuca OX=9646 GN=PASK PE=4 SV=1	0.007	2.206	2	1	1	1	1	1268	136.9	5.15	0	1	0	100	220580	220580	High
High	IsMasterProtein	G1M8P2	Sulfotransferase OS=Ailuropoda melanoleuca OX=9646 GN=SULT2B1 PE=3 SV=1	0.007	2.194	5	1	1	1	1	272	30.7	6.95	1.63	1	0				High
High	IsMasterProtein	D2HE43	Uncharacterized protein (Fragment) OS=Ailuropoda melanoleuca OX=9646 GN=PANDA_009037 PE=4 SV=1	0.007	2.188	2	1	1	1	1	694	76.2	6.46	0	1	0	100	155729	155729	High
High	IsMasterProtein	G1LES4	Target of myb1 like 2 membrane trafficking protein OS=Ailuropoda melanoleuca OX=9646 GN=TOM1L2 PE=3 SV=1	0.007	2.18	2	1	1	1	1	505	55.2	4.81	0	1	0				High
High	IsMasterProtein	D2I0J9	Uncharacterized protein (Fragment) OS=Ailuropoda melanoleuca OX=9646 GN=TMEM109 PE=4 SV=1	0.007	2.178	5	1	1	1	1	243	26.1	10.14	0	1	0	100	486914	486914	High
High	IsMasterProtein	D2H1J6	Uncharacterized protein (Fragment) OS=Ailuropoda melanoleuca OX=9646 GN=PANDA_003407 PE=4 SV=1	0.007	2.177	1	1	1	1	1	1204	134.1	5.41	0	1	0				High
High	IsMasterProtein	G1M832	Uncharacterized protein OS=Ailuropoda melanoleuca OX=9646 GN=ATP5PO PE=3 SV=1	0.007	2.175	4	1	1	1	1	213	23.4	9.82	0	1	0	100	256048	256048	High
High	IsMasterProtein	G1MF66	CKLF like MARVEL transmembrane domain containing 2 OS=Ailuropoda melanoleuca OX=9646 GN=CMTM2 PE=4 SV=1	0.007	2.164	4	1	2	1	1	235	26.3	9.74	0	1	0	100	356336	356336	High
High	IsMasterProtein	G1L1U9	Uncharacterized protein OS=Ailuropoda melanoleuca OX=9646 PE=4 SV=1	0.007	2.159	1	1	1	1	1	1108	125.7	7.55	0	1	0	100	227408	227408	High
High	IsMasterProtein	G1LKW8	Uncharacterized protein OS=Ailuropoda melanoleuca OX=9646 GN=CUTC PE=3 SV=1	0.007	2.146	4	1	1	1	1	273	29.3	8.18	1.95	1	0	100	892809	892809	High
High	IsMasterProtein	D2HMD4	Calponin (Fragment) OS=Ailuropoda melanoleuca OX=9646 GN=PANDA_012729 PE=3 SV=1	0.007	2.146	3	1	2	1	1	290	31.5	6.86	0	1	0	100	237481	237481	High
High	IsMasterProtein	G1LTI4	Zona pellucida binding protein 2 OS=Ailuropoda melanoleuca OX=9646 GN=ZPBP2 PE=4 SV=1	0.007	2.142	2	1	2	1	1	327	37.5	8.38	4.82	1	0	100	743341	743341	High
High	IsMasterProtein	D2HFZ7	Uncharacterized protein (Fragment) OS=Ailuropoda melanoleuca OX=9646 GN=DNAJB1 PE=4 SV=1	0.007	2.14	3	1	2	1	1	340	38.1	8.63	4.42	1	0	100	1.87877e+06	1.87877e+06	High
High	IsMasterProtein	G1LBU7	Uncharacterized protein OS=Ailuropoda melanoleuca OX=9646 GN=TOMM34 PE=4 SV=1	0.007	2.138	4	1	1	1	1	309	34.4	8.59	0	1	0				High
High	IsMasterProtein	G1LBD3	Importin 7 OS=Ailuropoda melanoleuca OX=9646 GN=IPO7 PE=4 SV=1	0.007	2.137	1	1	1	1	1	1039	119.5	4.81	0	1	0	100	127542	127542	High
High	IsMasterProtein	G1L121	Involucrin OS=Ailuropoda melanoleuca OX=9646 PE=3 SV=1	0.007	2.132	6	1	1	1	1	191	21.8	6.05	0	1	0	100	247716	247716	High
High	IsMasterProtein	G1L3Y9	Uncharacterized protein (Fragment) OS=Ailuropoda melanoleuca OX=9646 PE=4 SV=1	0.007	2.121	6	1	1	1	1	148	17.1	10.3	1.83	1	0	100	908908	908908	High
High	IsMasterProtein	D2HUZ7	Uncharacterized protein (Fragment) OS=Ailuropoda melanoleuca OX=9646 GN=NGLY1 PE=4 SV=1	0.007	2.113	2	1	1	1	1	654	74.5	6.33	0	1	0				High
High	IsMasterProtein	G1M4U4	Stromal cell derived factor 4 OS=Ailuropoda melanoleuca OX=9646 GN=SDF4 PE=4 SV=1	0.007	2.105	3	1	1	1	1	362	41.9	4.82	0	1	0				High
High	IsMasterProtein	D2GXJ2	Uncharacterized protein (Fragment) OS=Ailuropoda melanoleuca OX=9646 GN=HNRNPH3 PE=4 SV=1	0.007	2.099	3	1	1	1	1	346	37	7.08	0	1	0	100	207995	207995	High
High	IsMasterProtein	G1M0I8	Protein S100 OS=Ailuropoda melanoleuca OX=9646 GN=S100A2 PE=3 SV=1	0.007	2.099	9	1	1	1	1	98	11.1	4.91	0	1	0	100	580281	580281	High
High	IsMasterProtein	D2HU84	Uncharacterized protein (Fragment) OS=Ailuropoda melanoleuca OX=9646 GN=PANDA_015808 PE=4 SV=1	0.007	2.096	4	1	1	1	1	275	29	8.76	1.71	1	0				High
High	IsMasterProtein	G1LY96	Trans-2,3-enoyl-CoA reductase OS=Ailuropoda melanoleuca OX=9646 GN=TECR PE=4 SV=1	0.007	2.092	2	1	1	1	1	366	41.9	9.67	0	1	0	100	148465	148465	High
High	IsMasterProtein	D2I616	Uncharacterized protein (Fragment) OS=Ailuropoda melanoleuca OX=9646 GN=PSMD13 PE=4 SV=1	0.008	2.09	2	1	1	1	1	376	42.7	5.94	0	1	0	100	308584	308584	High
High	IsMasterProtein	G1MGG6	Aly/REF export factor OS=Ailuropoda melanoleuca OX=9646 GN=ALYREF PE=4 SV=1	0.008	2.089	4	1	1	1	1	246	25.9	10.54	0	1	0	100	526898	526898	High
High	IsMasterProtein	D2HYB0	Uncharacterized protein (Fragment) OS=Ailuropoda melanoleuca OX=9646 GN=DPP3 PE=4 SV=1	0.008	2.081	1	1	1	1	1	737	82.5	5.26	2.11	1	0	100	267536	267536	High
High	IsMasterProtein	G1M1T8	Cellular retinoic acid binding protein 1 OS=Ailuropoda melanoleuca OX=9646 GN=CRABP1 PE=3 SV=1	0.008	2.08	5	1	3	1	1	142	16.2	5.63	1.96	1	0	100	7.15566e+06	7.15566e+06	High
High	IsMasterProtein	D2HV15	Uncharacterized protein (Fragment) OS=Ailuropoda melanoleuca OX=9646 GN=PANDA_016158 PE=4 SV=1	0.009	2.074	18	1	1	1	1	83	9.8	8.18	0	1	0				High
High	IsMasterProtein	G1M029	Uncharacterized protein OS=Ailuropoda melanoleuca OX=9646 GN=PDHB PE=4 SV=1	0.01	2.063	2	1	1	1	1	359	39.2	6.65	0	1	0	100	238719	238719	High
High	IsMasterProtein	G1M4D2	GIPC PDZ domain containing family member 1 OS=Ailuropoda melanoleuca OX=9646 GN=GIPC1 PE=4 SV=1	0.01	2.061	4	1	1	1	1	332	35.9	6.92	0	1	0	100	121218	121218	High

## Sheet: Table S2
Table S2 The compartion information and indentified orthologs proteins between panda and three other species
Merge the UniProt amino acid sequence libraries of the three species (protein data listed in right table) and BLAST with the identified panda seminal proteins to find similar proteins.			Human-uniprotkb_taxonomy_id_9606_2024_05_13.fasta.gz(29.2MB)	https://xsybucket.s3.cn-north-1.amazonaws.com.cn/369527/2024/05/17/dbddca98-79ac-453f-8ab6-ba381a0ce2e8.gz
			Sheep-uniprotkb_taxonomy_id_9940_2024_05_13.fasta.gz(14.7MB)	https://xsybucket.s3.cn-north-1.amazonaws.com.cn/369527/2024/05/17/9d38b9ca-2978-4a9e-ab2b-4a16de6d70d2.gz
			Pig-uniprotkb_taxonomy_id_9825_2024_05_13.fasta.gz(392.2KB)	https://xsybucket.s3.cn-north-1.amazonaws.com.cn/369527/2024/05/17/d939e567-9ee6-494d-9c55-e585165e7f4c.gz
Panda protein list	The merged list of identified orthologs proteins across four species
D2I061	A0A0C4DGB6
G1LEJ5	P02768
G1M6R5	A0A836D626
G1L0E7	A0A836AQP3
G1MG59	P15924
D2H496	A0A836CS00
G1KZV4	P10909
G1LZ02	P13647
G1LYS4	P04259
G1MDU7	V9HWB4
G1LFZ4	A0A836A6R1
G1M3R6	P13796
D2GTV3	W5QB42
D2GZG2	P35579
G1LWZ3	A5PL27
G1LG77	Q04695
G1M1B2	V9HWI4
G1LIB6	Q15149
G1LT19	W5NYJ9
D2GW48	V9HVY3
G1M9L3	A0A835ZJZ2
D2HVQ7	A0A6P7D3W0
G1M5L7	H9TN93
G1LNT6	W5Q160
G1LB18	A0A0B8RSY9
G1LX55	A0A0B8RZH9
G1L108	P07686
G1LG41	P08779
G1LYB2	O95678
D2GYC0	V9HW22
G1LHU6	A0A8V8TNX9
G1LGG3	A0A0S2Z487
G1LJ76	A0A835ZMS9
G1LVM5	A0A6P3EK74
D2HF93	Q09328
D2H7R6	A0A6P3E6H9
G1L294	A0A0A0MS51
G1MD73	A0A6P7DTN8
G1M6X1	A0A384MQX1
G1LHP8	Q9UBM8
D2H1P3	W5PG09
D2HRQ7	A0A6P3ECA4
G1LHA7	W5QC89
G1LND0	A0A836D1K4
G1LS78	V9HW42
D2HIR3	A0A835ZYS9
G1LXJ8	A0A6P3EKH6
D2HC77	A0A024R3E3
D2GYI3	W5NSB0
G1LXJ9	A8K2L6
G1LAX6	P12821
G1MKK0	W5PG95
G1LZ32	H6VRG3
G1LNP3	A0A0S2Z2Z6
G1L7D3	W5Q334
G1LZS9	Q13609
D2I7G9	A0A6P3TI07
G1L0F5	D0PNI1
G1LX08	A0A836CXF6
G1LJ40	A0A7P0TAE1
G1LZK1	Q01546
G1L6D9	P13797
D2HB02	B7Z6Q5
G1M054	O00754
G1LZE2	W5PHW0
G1LZI4	A0A836AH40
G1LNH8	A0A6P7DCR0
D2HMS1	P04808
G1LID2	A0A384MDQ7
D2I3A5	P49184
G1MGJ0	A0A835ZYF0
D2H8H7	A0A024R3Y6
G1L675	A0A0C4DGL8
G1LZQ2	A0A836CU54
D2H9A8	W5NZ70
D2H5L1	A0A8A0XSU4
G1MCV4	A0A836A3X4
D2I4R2	V9HWC0
G1MAY6	P01008
G1LJY9	A0A836D7T3
D2HWG7	A0A836CZR9
G1LCD6	E7EUF1
G1LVA2	O14638
D2I2U6	Q8N7G1
D6BQW4	A0A6P9FRF8
D2HTG8	A0A6P7ERK2
D2HQX7	W5NSS8
G1M3M6	A0A0B8RZ10
G1LE42	W5PXI3
D2HAX4	W5PMY0
D2HJ05	A0A6M6R7Y5
G1MIY8	E7EMS2
G1LW81	W5QAA1
G1LML8	A0A140VKF3
D2HLN2	P35908
D2I822	A0A0B8RSX6
G1M777	A5A2L9
G1M257	Q9BUF5
D2HLN6	Q5XKE5
G1L0I3	A0A0K0K1K1
G1LJM2	Q53YD7
G1LX92	W5NVE5
G1MGM4	W5PVY5
D2HJ17	B2R6Z8
G1M138	W5PKV1
D2HS50	P11717
G1L6Q4	A0A6P3E7P3
G1MAP8	A0A836ALY1
G1MAF6	A0A6P7DNP3
D2H070	P15907
D2HS92	Q09666
D2GUP0	Q06AV9
G1LZH7	J3KN67
G1MAN8	W5PQA8
G1MGY6	V9HWF4
G1LY32	A0A0S2Z6B4
G1L9R5	A0A836D2Z6
D2HCZ7	P46940
G1L2X9	A0A6P7EFW0
D2H5Q1	A0A6P7E9J3
D2HG17	Q53G71
D2HQM3	Q16651
G1LCS6	P50897
G1M3G9	W5PPT6
D2H2A6	A0A6P3E826
D2H7C0	A0A384MTR5
G1KZJ5	A0A6P3TBL3
G1MGY7	Q16769
G1L4L4	A0A836A9Z1
G1L081	C5IJ94
G1LJT0	W5P876
D2I5Z9	A0A836CQM9
G1M247	P02649
G1KZN3	B2R6A7
G1L976	P31025
D2H5R7	P02794
D2HUG1	G3V192
G1LMH6	W5PD15
G1M4C8	A0A835ZTA6
G1LNI2	P50990
G1LZ36	W5Q5X7
D2GXF9	A0A835ZK16
G1LEL0	A0A836AFQ3
G1L717	Q8WUM4
D2HWK3	A0A0U1RR32
G1M7J2	W5PSP7
G1L6A6	C9EIW0
G1LEU1	B3KXD3
D2GUY3	W5NRW4
G1M411	A0A024R8G3
D2HWQ2	P02794
D2I7C5	Q6IPN6
G1LNL2	W5PH95
G1LYL6	W5Q282
G1L7L9	Q9HB40
G1LFL4	A0A6P7DT94
G1ME38	V9HWK2
D2H363	V9HW31
G1L4M4	P28838
G1L1D1	A0A140VKH7
G1LTG5	P04066
G1LMP2	P08697
G1L5H8	V9HWI3
D2HCZ3	P09958
D2HJ06	A0A140VJZ1
G1MCG0	A0A6P7D8S1
G1M6C1	A0A6P9FR57
D2HS94	B3KR33
D2HWK1	W5PHH3
G1LBN8	V9HWD6
G1LXY1	Q9BRF8
G1LIX4	W5Q2E3
D2H7X8	A0A6P3ECH0
G1M762	A0A140VK72
G1MHP1	W5PIN4
G1L5G2	C5IJ88
G1M664	A0A836A4Z5
G8A3I2	A0A6P7DEW2
G1LPQ5	Q53Y83
G1LPA5	Q8N355
G1LYM7	Q9BTY2
D2HHZ4	A0A6P7EFR1
D2HB31	W5PST4
D2I042	P13639
D2HU89	A0A140VKA7
G1LV05	A8KA82
G1LHZ6	W5NZX8
G1LIZ2	A0A836A0G9
D2HBM7	A0A835ZWE6
G1M910	V9HWC9
G1L3Z6	A0A836CRM3
G1M1T5	V9HW26
G1LEG7	W5QDD0
G1LPS2	A0A1L4APN7
G1MN40	A0A835ZPC3
D2HLM0	Q9NSB2
G1M174	G3XAK1
D2H3D7	P14735
G1L4B7	W5PJT5
G1LHM6	V9HWI6
G1M4R4	A0A6P7EX67
D2H9G7	W5NZA0
G1LLX7	P15291
D2H1P4	W5PS99
G1MB11	P02741
G1LDQ6	W5QD30
D2HWI4	P16401
G1MD79	P02790
G1LYK1	Q00610
G1LTY3	A0A836CYG4
G1LQ76	W5PS99
G1M6I4	Q8TAA3
G1LAD5	P33908
G1LN24	W5QA24
D2HWG2	Q8N271
G1LU99	W5NRX3
D2HC39	A0A384NPQ2
G1LA28	P50991
G1LEC7	A0A140VKE3
G1LHG9	Q92520
G1L213	P27105
D2HUU2	Q8N387
G1MIG1	W5Q5P5
G1LAX4	A1L4H1
D2GYR4	W5QHU9
D2I1F1	Q5U077
G1LPU6	A0A836D341
G1LYC5	W5P861
G1LHJ8	Q14204
G1LY51	A0A140VJZ4
D2HZ11	Q59EV6
G1M8B3	W5PTN3
D2GW37	A4ZVY6
G1LVJ5	W5PMF6
D2I6S6	P02794
G1M782	A0A6P7D2Q2
G1LFR9	P12429
G1MGH3	W5Q9B2
G1L5X9	W5QH35
G1LNB3	Q02413
G1LLF6	W5PW83
G1M719	Q6XZB0
G1MCD1	W5PJX0
G1M1D0	A0A835ZYE9
D2H3I1	Q9NQ36
D2HMR2	A0A024R374
G1M4V0	A0A6P7ENN4
G1L5F2	Q8NCL4
G1M5B6	A0A024R3X4
G1M0L6	Q13835
G1LB40	B4DUH8
D2HMF6	A0A6P3TS61
D2H345	W5PK27
G1M044	A0A6P3TAY9
G1L1S3	Q13018
G1LE20	B7Z3K9
D2HZW5	O43175
G1LEK1	W5QDF4
G1LKG1	Q6FGL0
G1LXD1	Q92485
D2H6Z9	Q9UIV8
D2H9W8	V9HW37
G1LL53	A0A836AC75
G1L6A5	P0C0L5
G1M4A3	W5PZ65
G1L307	A0A6P7D913
G1LBV3	O94985
G1LRE0	W5P610
G1LNZ3	Q9Y3E8
G1MEC4	A0A6P3THY7
G1LMR8	A0A836CQ88
G1M216	W5NS93
G1LNL1	A0A6P7EKL3
G1LBG7	B2RDW1
G1LU76	W5PUU8
G1LGH1	A0A8V8TNT7
G1M221	W5PLZ0
G1L8R6	A0A836D4N7
D2H9A9	Q8WVQ1
G1MIJ5	A0A024RBC5
G1LPD5	A0A6P3YMB6
G1M9R1	A0A158RFU6
G1L6X6	W5QIY3
D2I568	W5QB13
D2H4P3	V9HWI5
D2HEM9	B3KS79
G1L509	W5QCT3
G1L2A5	B4DWX1
G1MAV4	W5PC09
G1L6J5	A0A8I5KZ38
G1LU28	Q92817
D2GUL3	P46926
D2HM80	A0A6P7DFS2
G1LIC1	W5Q3C2
G1LBD8	V9HW91
D2HJR7	P06703
G1ME90	C9JJQ8
G1LPY1	Q8NHP8
G1MIG2	W5Q5P5
G1M7L4	W5P765
D2I3Z5	X6RJP6
G1M2V2	B7Z6L0
D2I241	W5Q5P5
D2HUN9	W5NSP2
G1LQP5	P43251
G1LW61	P98164
G1LBT0	A0A836D8P5
D2HJS0	W5NQJ0
D2HRL0	P80303
G1LCD4	P19835
G1L7R2	A0A090N8Y2
G1M738	P16083
D2HIE3	A0A836A391
G1M5M4	A0A836CSE1
D2HGR2	A0A835ZN07
G1L6T1	P25786
G1M242	P02654
D2H147	A0A0D9SFF6
G1L2M2	W5PGE9
G1MHW9	Q59FD4
G1M7X2	A0A836A6G9
D2H957	P01210
G1MHF2	Q6MZW2
G1MCH6	P15121
G1LPP8	Q6UX06
G1MFC8	A0A6P3TIL6
D2HMA6	A0A6P7EWC9
D2HA21	V9HWC2
G1LS60	P17050
G1LB84	W5QIQ4
G1L761	V9HW21
D2GZ31	A0A835ZRI8
G1MG01	Q14203
D2GVI6	P34932
G1LZP4	W5Q5Q3
G1LUD1	Q8TCD0
G1L4L9	A0A836AKC2
D2HLN1	Q86Y46
G1LV44	Q9NSC7
G1M432	W5NS55
D2HX35	X5D2M8
G1LQV9	A0A0C4DG17
G1LJ73	A0A384MEG1
D2HRD3	A0A140VJJ9
G1L566	P02750
G1L3M5	O60888
G1MC06	W5Q7E0
G1L4B1	O60437
G1M967	A0A836AD08
G1LBK2	A0A0B8RW47
G1L9D9	A0A6P3TNK5
G1LGV5	A0A6P7ECA4
D2HYF9	B2ZA84
D2I726	A0A836CV74
G1LFQ4	W5QFQ0
G1L2H0	Q9UGM5
G1LD33	A0A835ZNK0
G1LGZ5	Q4LE36
D2HZR9	Q9Y2C3
D2HTW4	P28074
G1M6P3	W5PEH9
D2H9R0	A0A6P3YK38
G1LA32	A0A087X1N8
D2GWP6	A0A384MTY2
G1L5K3	Q9UBW5
G1LA78	A0A836CUK7
G1LRJ2	Q00839
G1KZF6	S4TZR5
G1M6A8	A0A835ZUS2
G1MHK4	A6NDG6
D2HWC9	A0A0B8RVG5
G1LDN1	W5QD11
D2HI85	W5NW78
G1LN49	V9HWC5
G1LMZ0	Q14134
D2HU49	A0A835ZZF7
G1M0V1	V9HW12
G1LCI8	Q9BY14
D2H7E8	W5PZQ7
G1LEZ2	Q96HE7
G1LT30	Q9Y490
G1LFD1	Q1ZYL8
D2H7Z5	J3QQ67
D2HNS6	A0A836AQP3
G1MH21	B2RDI5
G1LRI0	B4DNW0
G1MJB7	A0A836ADE0
G1MCL2	P22735
G1L409	A0A836AM15
G1M0A2	A0A0A8K9B4
G1LRB0	A0A384MTQ3
D2HRT2	W5P500
D2HN60	E9PHT9
G1LZ13	A0A0B8RSA9
G1LRI9	W5P985
G1L8P5	B4DWA6
G1M8Z2	A0A0B8RZS4
G1L5J8	B4E1Z4
G1MBY5	A0A804CD06
G1MA93	W5P375
D2I1B2	F5H211
G1LN32	Q32Q12
G1MCS3	W5P824
G1LXP6	A0A836D1C8
G1L0Y2	A0A6P3YN42
G1LMV2	A0A836A2P4
G1LS51	A0A0B8RZ91
G1L820	A0A6P7EKX8
G1L8W3	W5QFL6
G1LN82	Q9BS86
G1LK25	A0A6P3YKT8
G1LJ90	A0A836A569
D2HFY0	E5RJA8
G1LUQ7	B0QY89
G1M2C8	V9HW63
G1LWG5	A0A6P3EED1
G1M1J9	W5PBV5
G1LEE5	P52272
G1LL39	Q9Y2T3
G1LDP5	Q59FF0
G1LJF6	A0A836D8J5
D2HMN7	B2RWP8
F2X229	P05388
G1M9H3	A0A6P7EVV0
D2HEB4	P27482
G1LQ96	A0A0B8RT59
D2GXF5	W5QDG8
D2GU00	A0A835ZXA0
G1LB97	Q5EC54
F2X248	A8K4C8
G1MDG8	A0A0K0K1L8
D2GZ01	W5PH51
G1LED4	D6RBE9
G1MF88	W5PPH6
G1MDZ0	A0A6P7DWN7
D2HWN8	A0A6P3EKR2
G1MBX3	P00747
D2GXP0	W5QAY5
G1LVI9	K7ELL7
G1M534	A0A0B8RSP0
D2GXT6	C9JC84
D2HIR1	P35527
D2H256	Q96FJ2
D2HGC3	G8JLB6
G1MDS9	A0A140VJH7
G1LEB0	W5P0V5
G1LGN8	B4DYD1
G1LDV1	A0A836AKF6
G1L9H1	B3GS77
G1LUS2	P08709
G1MAV9	A0A6P3E7G1
G1L8T4	W5Q0T3
G1LC12	V9HWH9
G1M1P3	Q9Y6N5
G1L395	P12882
G1LYI8	Q16543
G1LCQ7	W5Q0P5
G1MCK4	P09525
G1L0R7	W5P0U0
G1L2C8	Q9UKX2
G1M1A3	V9HWI1
G1LXQ8	A0A384MEC8
G1LP05	Q9C075
G1M9N9	A0A835ZVK9
G1LTK2	W5P6P8
D2HWI3	W5PHG0
G1M116	A0A0B8RZA3
F2X241	A0A0B8S017
D2H0E6	W5QE14
G1LTE0	C5IS99
G1MCA5	Q6IAT9
G1L4Q6	P08473
G1LMC1	W5QBP6
G1MD82	A0A836AN41
G1M1W1	W5PKY9
G1M7R7	A0A6P3E5R0
G1L912	Q53R19
G1L1I8	A0A0B8RVK4
G1L600	A0A140VJP5
G1LIJ9	A0A835ZLP3
G1L1C8	W5QIL2
G1LK47	A0A6P7D124
G1LY63	A0A836D0S2
G1LID7	P40763
D2I873	A0A6P7DLX7
D2I4U1	A0A6P3E0Z7
G1LPK5	Q15833
D2H546	P55786
G1MDB2	A0A087X1Z3
G1L9E3	A0A836CWG4
G1M9N6	P04843
D2GW79	Q9H223
G1LGJ8	A0A6P3YL05
G1LAI5	P20933
G1LI25	A0A836AIN9
G1LJW1	Q59GX6
G1LU30	Q53GF1
D2HJF9	P35247
G1MB99	A0AA34QW03
G1L8G3	P24534
D2GWQ1	Q96QK1
G1LUW8	A0A6P3EIL9
J7FAN4	A0A836A1C0
G1MAN4	W5PQF0
D2HQK5	Q13508
G1M9S2	W5QCP6
G1LG69	A0A836A635
G1M146	Q99471
G1M0L8	W5NQH6
G1M5C9	Q53Y51
G1LPW5	W5P7L4
G1LU49	A0A0B8RZN4
D2H442	V9HWJ1
G1LM07	Q8TF05
G1LCH9	A0A087X1V8
G1LSE4	Q7Z5L7
G1L538	W5NZR9
G1LAU6	A0A0B8S099
G1M8P1	W5P895
G1LPZ5	P06727
D2HAS3	B7ZKJ8
D2GUN4	W5QAU0
G1LGY8	P01591
G1ME32	Q8TER0
D2HD25	O14745
G1MEG0	A0A836ABY1
G1LTH7	Q7Z4W8
G1M9D5	A0A836AE30
G1LVF8	A0A6P3E9B1
G1LQN3	P21810
G1M1E2	A0A384P5R1
G1LFB8	O15123
G1L8E3	Q96S96
G1LJ04	Q9BVK6
G1MDC1	A0A6P9FQM5
G1LEI9	W5QD16
D2H7R3	W5QFE5
D2HMV7	Q8IV08
G1LHD9	A0A6P3TRD9
G1L8W6	F2YQ21
G1M9E5	Q6P4E1
G1MDU1	A0A6P3E4S6
D2I5Y7	Q96GT9
G1M5J6	P36873
G1LZ57	H0Y8V6
G1M4P8	P49788
G1LNH2	W5QAZ6
G1MHH5	A0A6P3EFT3
G1LQG6	Q8IXJ6
G1L3B7	W5QI70
G1M1M0	A0A836D8K5
G1LND1	A0A6P3YML3
G1LDB6	W5PBP1
G1M502	A0A384NPN7
G1L2K2	P29701
G1L764	A0A836D636
G1LTZ6	E9KL48
D2HJR0	A0A6P3ESQ4
G1M593	Q99623
G1L008	A0A6P7EIR5
G1LSG2	A0A024RCM3
G1MEE3	A0A0B8RSY4
F2X201	W5QG75
G1L1P7	W5PNV2
G1LAI8	B3VSB9
G1L3B0	W5NPQ6
D2I671	W5PS88
D2HJR9	W5NQK9
G1MCJ2	A0A1U9X7Q3
D2HIT1	W5QBQ8
G1M6R7	Q9NRA1
G1LV15	Q9Y446
G1MHY5	W5PAL7
D2I874	P80748
G1LWS9	A0A835ZTY8
G1LUF4	A0A075B6P5
G1M9I4	A0A836CXM5
G1MDC4	W5QHM6
G1M0F0	W5NRN6
G1LJM0	E3VW85
D2GZK9	P39023
D2H5T7	W5PWG8
D2HMQ1	W5P093
G1LVE7	H3BQK9
G1M165	A0A6P3E2R6
G1LPZ2	P34949
G1LP08	V9HW71
F2X1Z8	A0A6P7DHY8
D2H6Z8	W5P8Y7
G1MDI5	Q8TE99
G1MEU5	P20073
G1M3T9	A0A835ZUY5
G1LHT1	F5GZS6
G1MAQ8	B1AQP2
G1LIT5	A8K9A4
G1LFC4	Q04609
F2X207	A2A3R6
F2X251	P50914
D2I3B3	Q5HY75
D2H3R8	O43490
G1L094	A0A6P3YJ75
G1LU63	P13928
G1MI46	P50413
D2GW51	P12532
G1LLT4	A0A0B8RSG1
G1LWS0	Q96L15
G1LIR3	A0A024RCN6
G1M606	W5Q6H9
G1ME70	W5PNV0
G1LUF7	A0A384N605
D2HWS6	P61204
D2HEJ5	W5PII6
G1MEY6	P19021
D2HRJ5	A0A835ZPA9
G1LKJ6	Q96FE7
G1LKC8	A0A6P7DIN6
D2HHT9	P09497
G1M424	A0A140VJJ2
G1LTU8	Q14152
G1L331	W5QFN9
G1LGH6	P35606
D2H1P2	W5PSL3
D2HJR1	Q9HCY8
G1LYF2	W5PFR8
G1L518	W5NZT7
D2H4W9	A0A836A1C0
G1L840	W5P4C0
D2HRG8	A0A6P3EBC0
G1LZN8	A0A836AM10
G1LC30	C5IJA0
G1MFP8	A0A140VK39
G1L1M0	A0A6P3THK9
G1M3G4	Q6UWW0
G1L0G3	W5PVT3
D2HYW6	Q96GG9
G1L752	W5Q3M2
G1LN02	A0A6P3E6T0
D2I4F1	V9HWH1
G1L1V3	P23634
D2I2I7	W5PBI1
D2GY31	A0A6P7ECX8
D2H6N5	W5P7Y4
G1MBP4	A0A6P3EIM1
D2HR66	A0A835ZZU8
G1MC95	W5Q0A8
G1MHQ9	W5PZ59
D2I5F9	W5Q5G1
G1M4G0	A0A6P3EP92
G1M626	A0A024RC21
G1MIM1	A0A836AGW3
G1LFH7	A7BI36
D2HE42	Q02952
G1LWU5	W5PBB5
G1M646	A0A0S2Z3L2
G1LE36	A0A836D6H4
D2HIP6	B2RAR6
D2HFH5	W5Q8I7
G1LMQ6	A0A836D5W4
D2HB32	Q9Y2G5
D2HRU8	Q02878
D2HIQ9	B0LKP1
G1LPH3	A0A6P3E1H6
G1L1M2	P55036
A9XSS6	W5P2A1
G1MHG3	K4P1S5
E4W6Z3	W5PZT4
G1L9G3	W5P4T6
D2HM06	Q5LJA9
G1L1X3	A0A384N5Z8
D2I0Y5	Q9NQ38
D2HI58	W5NQ14
G1LFT5	P03971
G1LBY4	W5Q805
G1LJK1	P52209
G1L3N6	A0A6P3YTU2
D2HJM2	P20827
G1M5E0	A0A836AML7
G1LH39	W5PHV5
G1M1D2	Q16553
G1LRG0	V9HW53
D2HQ87	A0A836D045
G1LI97	V9HVZ6
G1MDQ0	A0A024R897
G1LEW1	A0A836D9U0
G1LNC6	W5PF33
G1LWK1	O15020
D2HEV2	C5IJ99
G1M1L1	A0A6P3YH23
G1LBZ1	W5PEL1
D2HDX1	W5PV55
G1LS67	W5QGP4
G1LGU0	W5Q8J9
G1M170	Q6IAQ1
G1LJJ2	Q16881
G1M9W3	W5P9E2
D2HKU3	P61313
G1LUS6	A8K7B7
D2GUS4	W5NTH3
G1LS94	W5Q7C7
G1LKB6	A0A140VK56
D2HPM4	Q96E40
G1MGQ9	A0A6P3EAK9
G1LEX1	A0A994J4R1
G1LZC7	B2R4C5
C6ZIA4	Q6Q311
G1M850	A0A6P7DDG8
D3YC01	W5PUK3
D2HWE6	W5P4H3
G1LA11	W5PSJ0
G1LI94	A4D275
G1LCF3	W5Q0Z1
G1MAG9	A0A0B8RZL4
G1LCD5	A0A5F9ZHN9
G1M9F0	Q5T9B7
D2HXM0	Q01518
D2GWC5	W5PBM0
D2HJV9	A0A6P3TG37
G1M6Q5	P57735
G1MDQ7	Q16531
G1L5Q5	A0A6P7DXP8
G1LK05	Q07960
G1M6N8	Q9HDC9
G1LQ28	W5PKE1
D2HRE4	W5Q831
G1LR66	A0A836CTH8
G1MJ39	W5NUK4
G1L1J0	A0A836CVR7
G1LGV0	A0A0B8RT97
G1LRY9	A0A6P7DVB0
D2HWG8	Q8IVC4
G1LC94	W5PG89
G1LTX0	A0A835ZJD1
G1L3H1	A0A6P3YQN7
G1M4B0	I3L0A0
D2HNF8	A8K8E0
G1LTY5	W5PQF8
D2HL15	A0A836A0U4
G1LYK5	Q9NPH3
G1MCB2	A0A836CW04
D2I8J8	A0A384MDK0
G1LK56	W5Q420
G1LHG8	Q9NSD9
F2X226	A0A836AQY8
G1LCE1	W5PMM2
G1M223	A0A0G2JLP6
D2GZI8	A0A6P3E3Z9
G1LB93	A0A835ZZN2
D2HBL4	W5PDU8
G1LCZ5	Q14997
D2HDX0	A0A6P3TE62
G1LZF5	A0A384NKM6
G1MHG2	A0A6P7EFR0
G1ME67	Q86SR1
G1LVG7	P22413
G1LAB6	Q17RA0
G1L1G7	V9HWG1
G1LDV3	B3KRY3
D2HR89	P53634
G1LI59	A0A6P7E305
G1LCI0	W5PJC2
G1L8T5	W5PW97
D2H0S9	Q0P5Q0
G1LSC8	Q9Y5X9
G1L3U2	A0A836A8N1
D2HQB3	W5P4T6
D2H3W2	A0A6P3TAC5
G1LD50	W5PTU5
F2X258	A0A6P3EIR5
D2HXC6	P20339
G1M4Y1	V9HWI0
D2HET1	P04899
D2HDG5	W5PVU5
G1M2N9	A0A835ZXX5
G1MHD9	W5Q701
G1MIW8	A0A836D0X7
G1M9B1	A0A067YHI4
D2GU96	A0A0S2Z4E1
G1LV35	O60245
G1M4E6	W5Q4D7
D2I716	Q5D862
G1LSS3	A0A140VJK7
G1LTU1	W5PPT8
D2HB37	W5PRT2
G1LQX2	O00462
G1LTX1	A0A6P3YP71
G1MGG1	W5Q928
G1M7Y3	W5PHP1
G1LV63	W5PLF8
D3YBZ8	W5P2W9
G1MAE6	W5P340
G1MAS4	W5QAK6
G1LF02	A0A836CS72
G1LMM2	Q49AS3
D2H8N0	A0A5F9W493
G1M348	W5NWH4
G1M5R9	W5PX22
G1L9A0	Q53EI7
F2X250	A0A384ME37
D2HS95	O95969
G1M8Q2	P22304
D2HYR2	A0A836CZP9
G1LR23	Q9H444
G1LHW9	P07737
D2HUL0	P05546
G1LK62	Q9UIC8
D2H6Z2	Q9P260
G1L7V4	A0A836A4W4
G1MJU1	W5P2P0
G1M4Z5	Q15198
G1LLJ1	Q14247
G1LVR5	A0A0K0K1K7
D2HE44	A0A024RBH9
G1L3L9	O43653
F2X266	D4P8H6
G1M135	A0A140VKF2
G1LYP7	A0A6P7E143
G1MFS7	W5PUL3
D2I3U8	A0A6P7ETB9
G1MD31	A0A836AN40
G1LWT5	A0A835ZIQ4
G1LT75	A0A836CX62
G1L7I9	W5Q0A5
G1KZX8	B4DFE9
G1LX99	P50570
D2HZK7	P14324
G1MB95	A0A6P3YGL4
G1MEB0	W5PYS5
G1M7U7	J3KNF6
G1M7J1	A0A384MDV8
G1L9F9	Q8TE68
G1MHM5	Q92874
G1L957	A0A6P3YL04
D2HX06	A0A6P7DFT3
D2HV90	A0A0B8RSK1
G1M3X4	P07360
G1M5F2	A0A0B8RVI6
D2I8G9	A0A075B7F0
D2HZ43	P39656
D2HXL6	A0A6P7DH09
D2HDI2	W5Q1T4
G1MB37	B2RCX0
G1MBW1	A0A0B8RST0
G1LKB0	O95394
G1L9S9	W5PDP2
G1MF91	A0A836D4Q1
D2H8W6	W5QET6
G1L3I1	A0A0B8RVW2
D2H1R0	P23470
G1L6U6	O15511
D2H6N7	W5P861
D2I899	A0A6P7DSD8
G1LK28	Q9H9B4
G1L1L9	A0A7I2V2L6
G1LPJ9	W5P466
D2HJR2	A0A6P3TJ17
D2I016	W5PF85
D2HJU0	A0A6P3EFA1
D2HGZ4	A0A836D1L7
G1LY77	Q10994
G1LAP1	A0A6P3EHK2
D2HTQ2	A0A6P7DP25
G1MJG1	W5P643
D2GX92	A4D0R1
G1MDY5	P35221
G1LEQ8	D6REX3
G1LXR5	A0A836A437
G1L4H8	W5PG36
G1LH50	W5PLJ1
G1M307	W5PWI4
G1L969	A0A8V6VNZ7
D2HLT0	Q16698
G1L021	W5PUJ5
G1MDP9	Q15019
G1LLK2	W5PUT2
G1LQL2	A0A6P3YHQ8
G1MM78	Q99445
G1M602	A0A6P3CWS4
G1M584	W5NQU4
G1M7K6	A0A140VJL8
G1M305	A0A140VJH4
G1LE40	A0A836D2W2
G1LJ93	W5Q2P5
D2GW16	B7ZB56
G1LJ12	A0A140VKC8
G1M4J3	W5P2C6
G1M0X4	W5PZ47
G1LHC1	A0A836A336
G1MM79	B2LYK7
G1LYU0	P35222
D2I3B4	A0A0B8RVW4
G1KZI0	W5PQY2
F2X282	P18077
G1M0A8	Q9H1X1
D2GU95	O75688
G1LPD8	A0A6P7ESB9
D2GZZ5	A0A6P3E5Y7
G1LVA5	P35080
G1M6B2	A0A6P3CXL7
D2HUK2	P25815
G1LHZ0	O00560
G1MBI6	W5PNZ1
G1MC16	W5Q3W4
G1LN56	A0A6P3EKV9
G1L6Z5	W5P0W0
G1LYT1	P02461
G1M4J8	Q9NPR2
G1L7A3	Q99598
G1L1Y4	Q6SVU1
G1LS04	A0A6P7D449
G1LH09	W5Q4V5
G1LXI8	F4ZW66
D2HV14	W5PQI7
G1L799	J3KTL2
G1LB19	W5PZA6
D2HPT1	W5PB13
G1L7H5	Q9H8M7
G1LL89	Q6FHM9
G1L5S3	A0A0P0QN76
G1LPW7	P20674
G1M1U5	W5P8Z3
G1L9W3	Q9BSJ8
G1LMU0	V9HWD9
D2H9F9	A0A6P7ER66
D2HZ99	Q6NT55
F2X244	A0A835ZUS5
G1MJH9	V9HVY1
D2HXG6	W5Q8P8
D2HX51	A0A6P3TEE0
D2HJR5	P26447
G1L384	A0A836AAA6
D2GWY9	A8K3Q3
F2X216	A0A835ZMF4
G1M9C5	B4DR61
G1L613	A0A6P3EJ99
G1M1M3	Q7Z410
G1L659	Q08211
G1L8R1	A2RTX5
G1LHS6	A0A836D2K1
G1LEX2	A0A836AJV0
G1M9N4	P08588
D2HKL4	P63313
G1M313	P57088
G1M7T6	P26992
D2H7A7	A0A836AI91
G1LZY7	A0A6P7DXN6
G1L6G2	W5PZU9
D2H612	Q8IZA0
D2HLJ6	A0A836A3F9
G1MAK7	W5PK89
G1MIM0	A0A836A169
D2I5D5	A0A6P3EF05
G1L9W6	W5PBH2
D2H0J7	Q5W0H4
D2GW15	A0A835ZVG3
G1LDG2	A0A836AM33
D2H3I7	A0A6P3EHS7
G1MP94	W5PGX1
G1L2K5	W5PQ12
G1LWC4	A0A6P7DRE2
G1LJV2	A0A5F9ZHR0
G1M6T5	W5PFV7
G1LE70	P02771
D2HT81	Q16186
D2HGS6	Q9Y3B3
G1MCD8	Q6UWB4
G1LQC0	Q13492
D2CMN7	A0A6P3ECF8
G1L8Q9	A0A6P3TI18
G1MFZ8	A0A6P7EZX9
G1L967	W5PH21
G1L084	P78527
D2HUJ7	Q86TJ2
G1M1D6	Q9Y3Z3
D0ES98	A0A6P3EK71
G1LN04	W5NYV5
G1MCK8	Q5T6L4
G1ME21	Q96RG2
D2HE43	P42166
D2I0J9	Q9BVC6
G1M832	W5PTA0
G1MF66	Q8TAZ6
G1L1U9	W5PZ69
G1LKW8	W5PTA5
D2HMD4	Q99439
G1LTI4	W5PRG3
D2HFZ7	W5P5Y7
G1LBD3	O95373
G1L121	P07476
G1L3Y9	A0A836A7G9
D2GXJ2	P31942
G1M0I8	W5NRA2
G1LY96	M0R2N5
D2I616	Q9UNM6
G1MGG6	E9PB61
D2HYB0	Q5JPB8
G1M1T8	F1T0F7
G1M029	A0A384MDR8
G1M4D2	O14908

## Sheet: Table S3
Table S3 The common proteins identified in four species
Protein	Description	Gene
G1LEJ5	Uncharacterized protein	ALB
D2H496	Uncharacterized protein (Fragment)	ACTB
G1KZV4	Clusterin	CLU
G1MDU7	Heat shock protein family A (Hsp70) member 5	HSPA5
G1M3R6	Lymphocyte cytosolic protein 1	LCP1
G1M1B2	Uncharacterized protein	LTF
G1LB18	Uncharacterized protein	ENO1
G1LS78	Ezrin	EZR
G1LAX6	Angiotensin-converting enzyme	ACE
G1L6D9	Plastin 3	PLS3
G1LID2	Serpin family A member 1	SERPINA1
G1MCV4	Tripeptidyl peptidase 1	TPP1
G1MAP8	Annexin	ANXA1
G1L717	Programmed cell death 6 interacting protein	PDCD6IP
G1M910	Superoxide dismutase [Cu-Zn]	SOD1
G1LHM6	GC, vitamin D binding protein	GC
G1MD79	Uncharacterized protein	HPX
D2GYR4	Peptidyl-prolyl cis-trans isomerase (Fragment)	PPIB
G1LL53	Complement C3	C3
G1LQP5	Biotinidase	BTD
G1M9H3	Epididymal sperm binding protein 1	ELSPBP1
D2GXF5	Uncharacterized protein (Fragment)	FN1
G1L8E3	Phosphatidylethanolamine binding protein 4	PEBP4
D2I671	Aspartate aminotransferase (Fragment)	GOT1
G1L3I1	Golgi glycoprotein 1	GLG1

## Sheet: Table S4
Table S4 Panda-specific proteins in the multi-species comparison
Protein	Description	Gene
D2I061	Uncharacterized protein (Fragment)	PANDA_018508
G1LYS4	Uncharacterized protein	LOC100464345
D2GTV3	Carboxylic ester hydrolase (Fragment)	PANDA_000013
D2GZG2	Uncharacterized protein (Fragment)	MYH9
G1LG77	Keratin 17	KRT17
G1LIB6	Plectin	PLEC
G1LT19	Angiotensinogen	AGT
G1LG41	Keratin 16	KRT16
G1LGG3	Uncharacterized protein	JUP
G1LVM5	Vimentin	VIM
D2H7R6	Uncharacterized protein (Fragment)	ACTC1
G1M6X1	Lamin A/C	LMNA
D2HIR3	Uncharacterized protein (Fragment)	LOC100477226
G1LXJ8	Uncharacterized protein	CPXM1
G1LXJ9	Annexin	ANXA13
G1LNP3	Annexin	ANXA6
G1LX08	Tubulin alpha chain	LOC100470688
G1LZK1	Keratin 76	KRT76
D2HB02	Beta-galactosidase (Fragment)	PANDA_007660
D2HMS1	Uncharacterized protein (Fragment)	PANDA_012910
D2I3A5	Uncharacterized protein (Fragment)	PANDA_019984
G1LZQ2	Filamin B	FLNB
D2H9A8	Uncharacterized protein (Fragment)	PANDA_006893
G1LJY9	Tubulin alpha chain	TUBA1B
D2HWG7	Uncharacterized protein	PANDA_016814
D2I2U6	Uncharacterized protein (Fragment)	PANDA_019760
D2HQX7	Tubulin beta chain (Fragment)	PANDA_014336
D2HAX4	Uncharacterized protein (Fragment)	PLA2G7
D2HLN2	Uncharacterized protein (Fragment)	PANDA_012418
D2I822	Uncharacterized protein (Fragment)	FLNA
G1M257	Tubulin beta chain	TUBB6
D2HLN6	Uncharacterized protein (Fragment)	KRT79
G1LJM2	Uncharacterized protein	EEF1G
G1LX92	Uncharacterized protein	WARS
D2HS50	Insulin like growth factor 2 receptor (Fragment)	IGF2R
D2H070	Uncharacterized protein (Fragment)	ST6GAL1
D2HS92	Uncharacterized protein (Fragment)	PANDA_014933
D2GUP0	Uncharacterized protein (Fragment)	PANDA_000368
G1LZH7	Uncharacterized protein	TPM3
G1LY32	SIL1 nucleotide exchange factor	SIL1
D2HCZ7	IQ motif containing GTPase activating protein 1 (Fragment)	IQGAP1
G1L2X9	Uncharacterized protein	OGFOD3
D2H5Q1	Uncharacterized protein (Fragment)	PANDA_005239
D2HQM3	Uncharacterized protein	PANDA_014204
G1M3G9	Tubulin beta chain	TUBB
D2H2A6	Uncharacterized protein (Fragment)	PANDA_003745
D2H7C0	RuvB-like helicase (Fragment)	RUVBL1
D2I5Z9	Uncharacterized protein (Fragment)	PLOD3
G1M247	Uncharacterized protein	APOE
G1L976	Lipocalin 1	LCN1
D2H5R7	Ferritin (Fragment)	LOC100473868
G1LMH6	Elongation factor 1-alpha	EEF1A1
G1M4C8	Myosin heavy chain 14	MYH14
D2GXF9	Uncharacterized protein (Fragment)	PANDA_001584
D2HWK3	Histone H2A (Fragment)	PANDA_016908
G1M7J2	RuvB-like helicase	RUVBL2
D2GUY3	Uncharacterized protein (Fragment)	TPM4
D2HWQ2	Ferritin (Fragment)	PANDA_016972
D2I7C5	Elongation factor 1-alpha (Fragment)	PANDA_021816
G1L7L9	Carboxypeptidase	SCPEP1
D2H363	ATP synthase subunit beta (Fragment)	ATP5F1B
G1L1D1	Matrilin 2	MATN2
D2HCZ3	Uncharacterized protein (Fragment)	FURIN
D2HJ06	Ubiquitinyl hydrolase 1 (Fragment)	PANDA_011248
G1M6C1	Sperm equatorial segment protein 1	SPESP1
D2HS94	Uncharacterized protein (Fragment)	PANDA_014935
D2HWK1	Histone H4 (Fragment)	PANDA_016906
G1M664	Uncharacterized protein	LAMB1
D2HHZ4	Uncharacterized protein (Fragment)	PANDA_010772
D2HB31	Uncharacterized protein (Fragment)	PANDA_007700
G1LV05	DnaJ heat shock protein family (Hsp40) member C3	DNAJC3
G1LHZ6	Calmodulin 1	CALM2
D2HBM7	Uncharacterized protein (Fragment)	PANDA_007940
G1L3Z6	N-acetylglucosamine-1-phosphodiester alpha-N-acetylglucosaminidase	NAGPA
G1M1T5	ATP synthase subunit alpha	ATP5F1A
G1LPS2	Insulin like growth factor binding protein 7	IGFBP7
G1MN40	Uncharacterized protein	HIST1H1E
D2HLM0	Uncharacterized protein (Fragment)	KRT84
G1M174	Uncharacterized protein	MST1
D2H3D7	Uncharacterized protein (Fragment)	PANDA_004202
G1M4R4	Uncharacterized protein	IL4I1
G1LLX7	Beta-1,4-galactosyltransferase 1	B4GALT1
D2H1P4	Uncharacterized protein (Fragment)	PANDA_003466
G1MB11	Pentaxin	CRP
G1LDQ6	Proteasome subunit alpha type	PSMA5
D2HWI4	Uncharacterized protein (Fragment)	HIST1H1B
G1LAD5	alpha-1,2-Mannosidase	MAN1A1
G1LA28	T-complex protein 1 subunit delta	CCT4
D2HUU2	Uncharacterized protein (Fragment)	MUC15
G1LAX4	Scavenger receptor cysteine rich family member with 5 domains	SSC5D
G1LHJ8	Dynein cytoplasmic 1 heavy chain 1	DYNC1H1
G1LY51	Ubiquitin carboxyl-terminal hydrolase	UCHL3
D2I6S6	Ferritin (Fragment)	PANDA_021552
G1M782	Aldehyde dehydrogenase 1 family member A3	ALDH1A3
G1M719	Uncharacterized protein	LIPI
G1MCD1	Chaperonin containing TCP1 subunit 6A	CCT6A
D2H3I1	Uncharacterized protein (Fragment)	PANDA_004258
D2HMR2	Uncharacterized protein (Fragment)	PANDA_012896
G1L5F2	Polypeptide N-acetylgalactosaminyltransferase	GALNT6
G1M0L6	Uncharacterized protein	PKP1
D2H345	Uncharacterized protein (Fragment)	PANDA_004079
G1M044	Uncharacterized protein	AKAP4
G1L1S3	Uncharacterized protein	PLA2R1
G1LE20	Fructose-bisphosphate aldolase	ALDOC
G1LKG1	Galectin	LGALS3
D2H6Z9	Uncharacterized protein (Fragment)	SERPINB13
G1M4A3	Proteasome endopeptidase complex	PSMA7
G1L307	Aldehyde dehydrogenase	ALDH3B1
G1LBV3	Calsyntenin 1	CLSTN1
G1M216	Proteasome subunit alpha type	PSMA4
G1LBG7	Uncharacterized protein	RPS27A
G1LGH1	WD repeat domain 1	WDR1
G1LPD5	Uncharacterized protein	PDCD6
G1M9R1	Uncharacterized protein	RAB7A
D2I568	Uncharacterized protein (Fragment)	PANDA_020803
D2HEM9	Serpin family A member 3 (Fragment)	SERPINA3
G1L509	Cell growth regulator with EF-hand domain 1	CGREF1
G1L2A5	Chromosome 1 open reading frame 56	C1orf56
G1L6J5	Uncharacterized protein	MYH10
G1LU28	Uncharacterized protein	EVPL
D2GUL3	Glucosamine-6-phosphate isomerase (Fragment)	GNPDA1
D2HM80	Uncharacterized protein (Fragment)	YWHAG
D2HJR7	Protein S100 (Fragment)	S100A6
D2I3Z5	Uncharacterized protein (Fragment)	PANDA_020281
D2I241	Uncharacterized protein (Fragment)	PANDA_019420
D2HUN9	40S ribosomal protein S8 (Fragment)	RPS8
D2HJS0	Uncharacterized protein (Fragment)	PANDA_011571
D2HRL0	Uncharacterized protein (Fragment)	PANDA_014635
G1LCD4	Carboxylic ester hydrolase	CEL
G1L7R2	Protein disulfide-isomerase A4	PDIA4
D2HIE3	Uncharacterized protein (Fragment)	MGAT2
D2HGR2	Uncharacterized protein (Fragment)	PANDA_010232
G1M242	Uncharacterized protein	APOC1
D2H147	Uncharacterized protein (Fragment)	PANDA_003213
D2H957	Proenkephalin (Fragment)	PENK
G1MHF2	Uncharacterized protein	FSTL4
G1LPP8	Uncharacterized protein	OLFM4
G1MFC8	Beta-1,4-glucuronyltransferase 1	B4GAT1
G1LB84	Uncharacterized protein	NPM1
D2GZ31	Uncharacterized protein (Fragment)	MINPP1
G1L4L9	Keratin 80	KRT80
D2HLN1	Uncharacterized protein (Fragment)	PANDA_012417
D2HX35	Uncharacterized protein (Fragment)	MVP
G1LQV9	40S ribosomal protein SA	RPSA
G1MC06	Cytoskeleton associated protein 4	CKAP4
G1L4B1	Periplakin	PPL
G1LBK2	Adenosine deaminase	ADA
G1L9D9	Myeloid derived growth factor	MYDGF
G1LGV5	RAB2A, member RAS oncogene family	RAB2A
D2HYF9	Uncharacterized protein (Fragment)	GLRX
D2I726	Uncharacterized protein	PANDA_021683
D2HZR9	Hexosyltransferase (Fragment)	B3GALT5
D2H9R0	Uncharacterized protein (Fragment)	PANDA_007083
G1LA32	Serpin family B member 6	SERPINB6
D2GWP6	Uncharacterized protein (Fragment)	COTL1
G1L5K3	Bridging integrator 2	BIN2
G1LA78	Uncharacterized protein	ADM
G1LRJ2	Heterogeneous nuclear ribonucleoprotein U	HNRNPU
G1KZF6	Uncharacterized protein	RACK1
G1M6A8	Angiopoietin 4	ANGPT4
D2HI85	Uncharacterized protein (Fragment)	PANDA_010890
G1LMZ0	Uncharacterized protein	TRIM29
D2HU49	Uncharacterized protein	PANDA_015769
G1LEZ2	Endoplasmic reticulum oxidoreductase 1 alpha	ERO1A
G1LT30	Talin 1	TLN1
G1LFD1	IZUMO family member 4	IZUMO4
D2H7Z5	Uncharacterized protein (Fragment)	RPL18
D2HNS6	Uncharacterized protein (Fragment)	PANDA_013375
G1MH21	Calpain 1	CAPN1
G1MJB7	Mast/stem cell growth factor receptor	KIT
G1LRB0	Adenosylhomocysteinase	AHCY
D2HRT2	Proteasome subunit beta (Fragment)	PSMB1
D2HN60	Annexin (Fragment)	PANDA_013101
G1L8P5	F-actin-capping protein subunit beta	CAPZB
G1M8Z2	Uncharacterized protein	ACTR3
G1MBY5	Serine/threonine-protein phosphatase 2A activator	PTPA
D2I1B2	Uncharacterized protein (Fragment)	PANDA_019065
G1LN32	Nucleoside diphosphate kinase	NME1-NME2
G1MCS3	Actin-related protein 2/3 complex subunit 4	ARPC4
G1LJ90	Uncharacterized protein	GGCT
D2HFY0	Uncharacterized protein	PANDA_009844
G1LUQ7	Eukaryotic translation initiation factor 3 subunit L	EIF3L
G1M2C8	Uncharacterized protein	PRDX4
G1LWG5	Malate dehydrogenase	MDH2
G1LEE5	Heterogeneous nuclear ribonucleoprotein M	HNRNPM
G1LL39	Guanine deaminase	GDA
G1LDP5	Staphylococcal nuclease domain-containing protein	SND1
D2HMN7	Uncharacterized protein (Fragment)	PANDA_012866
F2X229	60S acidic ribosomal protein P0	RPLP0
D2HEB4	Uncharacterized protein (Fragment)	LOC100484770
D2GU00	Uncharacterized protein (Fragment)	CPD
G1LB97	Uncharacterized protein	HNRNPK
F2X248	60S ribosomal protein L13	Rpl13
G1MDG8	Uncharacterized protein	PSME1
D2GZ01	Uncharacterized protein (Fragment)	RPS18
G1MF88	Uncharacterized protein	RPS3
D2HWN8	Uncharacterized protein (Fragment)	PANDA_016954
D2GXP0	Uncharacterized protein (Fragment)	RAB10
G1LVI9	Protein kinase C substrate 80K-H	PRKCSH
D2GXT6	Uncharacterized protein (Fragment)	PANDA_001741
D2HIR1	Uncharacterized protein (Fragment)	PANDA_011127
D2HGC3	Uncharacterized protein (Fragment)	HNRNPH1
G1MDS9	Triokinase and FMN cyclase	TKFC
G1LEB0	RAB11B, member RAS oncogene family	RAB11B
G1LGN8	Uncharacterized protein	SPACA3
G1LUS2	Uncharacterized protein	F7
G1MAV9	Thiosulfate sulfurtransferase like domain containing 1	TSTD1
G1M1P3	Uncharacterized protein	SQOR
G1L395	Uncharacterized protein	MYH1
G1LYI8	Uncharacterized protein	CDC37
G1LCQ7	Nudix hydrolase 5	NUDT5
G1L0R7	Serine peptidase inhibitor, Kazal type 1	SPINK1
G1M1A3	Biliverdin reductase B	BLVRB
D2H926	Beta-defensin (Fragment)	PANDA_006793
G1LXQ8	Uncharacterized protein	DEFB129
G1LP05	Keratin 23	KRT23
G1LTK2	Cystatin	CST11
D2HWI3	Histone H3 (Fragment)	PANDA_016834
G1M116	Prohibitin	PHB
F2X241	Ribosomal protein L8	Rpl8
D2H0E6	Uncharacterized protein (Fragment)	PANDA_002891
G1MD82	Uncharacterized protein	GAL3ST2
G1M1W1	Myosin light chain 12A	MYL12A
G1M7R7	Dynactin subunit 3	DCTN3
G1L912	Arp2/3 complex 34 kDa subunit	ARPC2
G1LID7	Signal transducer and activator of transcription	STAT3
D2I873	Uncharacterized protein	PANDA_022243
D2I4U1	Uncharacterized protein (Fragment)	CTSV
G1MDB2	Proteasome activator subunit 2	PSME2
G1M9N6	Dolichyl-diphosphooligosaccharide--protein glycosyltransferase subunit 1	RPN1
D2GW79	Uncharacterized protein (Fragment)	EHD4
G1LI25	Epithelial cell adhesion molecule	EPCAM
G1LJW1	DEAD-box helicase 3 X-linked	DDX3X
G1LU30	Matrix metallopeptidase 7	MMP7
D2HJF9	Uncharacterized protein (Fragment)	SFTPD
G1MB99	Synaptotagmin binding cytoplasmic RNA interacting protein	SYNCRIP
G1L8G3	Eukaryotic translation elongation factor 1 beta 2	EEF1B2
D2GWQ1	VPS35, retromer complex component (Fragment)	VPS35
G1LUW8	Kinesin-like protein	KIF5B
J7FAN4	Fatty acid binding protein 5	FABP5
D2HQK5	NAD(P)(+)--arginine ADP-ribosyltransferase (Fragment)	PANDA_014183
G1M9S2	Uncharacterized protein	PSMC2
G1LG69	Lamin B2	LMNB2
G1M5C9	D-dopachrome tautomerase like	DDTL
G1LPW5	Non-specific cytotoxic cell receptor protein 1 homolog (zebrafish)	NCCRP1
D2H442	Uncharacterized protein (Fragment)	GSS
G1LCH9	Ovochymase 2 (gene/pseudogene)	OVCH2
G1LSE4	Podocan	PODN
G1L538	Proteasome 26S subunit, ATPase 1	PSMC1
G1LAU6	Citrate synthase	CS
G1M8P1	Cellular retinoic acid binding protein 2	CRABP2
G1LPZ5	Apolipoprotein A4	APOA4
D2HAS3	Uncharacterized protein (Fragment)	PANDA_007564
D2GUN4	Uncharacterized protein (Fragment)	HARS
G1LGY8	Uncharacterized protein	JCHAIN
G1ME32	Sushi, nidogen and EGF like domains 1	SNED1
D2HD25	Uncharacterized protein (Fragment)	PANDA_008538
G1LTH7	Uncharacterized protein	RPL22
G1M9D5	Uncharacterized protein	CPO
G1LVF8	SH3 domain-binding glutamic acid-rich-like protein	SH3BGRL3
G1LQN3	Biglycan	BGN
G1M1E2	Uncharacterized protein	SPINT4
G1LFB8	Angiopoietin 2	ANGPT2
G1LEI9	Uncharacterized protein	MYL1
D2H7R3	Uncharacterized protein (Fragment)	PANDA_006212
D2HMV7	Uncharacterized protein (Fragment)	PLD3
G1LHD9	Heterogeneous nuclear ribonucleoprotein A2/B1	HNRNPA2B1
G1M9E5	Uncharacterized protein	CASC4
G1MDU1	Heat shock protein family A (Hsp70) member 9	HSPA9
D2I5Y7	Uncharacterized protein	PANDA_021137
G1M4P8	Retinoic acid receptor responder 1	RARRES1
G1LNH2	Spermatogenesis associated 18	SPATA18
G1LQG6	NAD-dependent protein deacetylase	SIRT2
G1LND1	Uncharacterized protein	NAPA
G1LDB6	Uncharacterized protein	RPS14
G1M502	Uncharacterized protein	ALDH2
G1L764	Plexin B2	PLXNB2
D2HJR0	S100 calcium binding protein A13 (Fragment)	S100A13
G1M593	Uncharacterized protein	PHB2
G1LSG2	DExD-box helicase 39B	DDX39B
G1MEE3	Family with sequence similarity 129 member B	FAM129B
F2X201	40S ribosomal protein S3a	RPS3A
G1L1P7	Serine/threonine-protein phosphatase	PPP1CA
G1LAI8	Uncharacterized protein	ITM2B
G1L3B0	F-actin-capping protein subunit alpha	CAPZA2
G1MCJ2	Gamma-aminobutyric acid type B receptor subunit 1	GABBR1
G1M6R7	Uncharacterized protein	PDGFC
G1LV15	Plakophilin 3	PKP3
D2I874	Uncharacterized protein (Fragment)	PANDA_022245
G1LWS9	NAD(P)(+)--arginine ADP-ribosyltransferase	ART1
G1M0F0	Interleukin enhancer binding factor 2	ILF2
G1LJM0	Uncharacterized protein	LOC100467384
D2GZK9	Uncharacterized protein (Fragment)	RPL3
D2H5T7	Uncharacterized protein (Fragment)	CBR3
D2HMQ1	NAD(P)H quinone dehydrogenase 1 (Fragment)	NQO1
G1M165	Uncharacterized protein	C12orf10
F2X1Z8	Ribosomal protein S2	RPS2
D2H6Z8	Uncharacterized protein (Fragment)	SERPINB12
G1MDI5	2-phosphoxylose phosphatase 1	PXYLP1
G1MEU5	Annexin	ANXA7
G1MAQ8	Uncharacterized protein	PFDN2
G1LIT5	Heterogeneous nuclear ribonucleoprotein C (C1/C2)	HNRNPC
F2X207	40S ribosomal protein S6	RPS6
F2X251	Ribosomal protein L14	Rpl14
D2I3B3	Uncharacterized protein (Fragment)	PANDA_019993
D2H3R8	Uncharacterized protein (Fragment)	PANDA_004361
G1L094	Dihydropyrimidinase like 2	DPYSL2
G1MI46	Thioredoxin	TXN
D2GW51	Uncharacterized protein (Fragment)	PANDA_001012
G1LLT4	Platelet-activating factor acetylhydrolase IB subunit alpha	PAFAH1B1
G1LWS0	NAD(P)(+)--arginine ADP-ribosyltransferase	ART5
G1LIR3	Uncharacterized protein	VARS
G1M606	Triacylglycerol lipase	PNLIPRP2
G1ME70	Uncharacterized protein	RPL12
G1LUF7	Glyoxylate and hydroxypyruvate reductase	GRHPR
D2HWS6	Uncharacterized protein (Fragment)	ARF3
D2HEJ5	Uncharacterized protein (Fragment)	AKAP3
D2HRJ5	Uncharacterized protein (Fragment)	PANDA_014618
G1LKJ6	Phosphoinositide-3-kinase interacting protein 1	PIK3IP1
D2HHT9	Clathrin light chain (Fragment)	PANDA_010698
G1LTU8	Eukaryotic translation initiation factor 3 subunit A	EIF3A
G1L331	UTP--glucose-1-phosphate uridylyltransferase	UGP2
G1LGH6	Coatomer subunit beta	COPB2
D2H1P2	Uncharacterized protein (Fragment)	PANDA_003464
G1L518	Uncharacterized protein	NMRAL1
D2H4W9	Uncharacterized protein (Fragment)	PANDA_004888
G1L840	Ribosomal protein S13	RPS13
D2HRG8	Uncharacterized protein (Fragment)	PANDA_014587
G1LZN8	Heterogeneous nuclear ribonucleoprotein A3	HNRNPA3
G1L1M0	Uncharacterized protein	UQCRC1
G1M3G4	Lipocalin 15	LCN15
G1L752	Uncharacterized protein	SLC25A31
G1LN02	Uncharacterized protein	LOC100473656
D2I2I7	Uncharacterized protein	PANDA_019613
D2GY31	Polyadenylate-binding protein (Fragment)	PANDA_001865
D2H6N5	Uncharacterized protein (Fragment)	PANDA_005654
G1MBP4	Sulfatase modifying factor 1	SUMF1
G1MHQ9	Core histone macro-H2A	H2AFY
D2I5F9	Uncharacterized protein (Fragment)	MGAT1
G1M4G0	Isocitrate dehydrogenase [NADP]	IDH2
G1M626	Calcium binding tyrosine phosphorylation regulated	CABYR
G1LFH7	Ribosome binding protein 1	RRBP1
D2HE42	Uncharacterized protein (Fragment)	PANDA_009032
G1M646	Calcium-transporting ATPase	ATP2A2
G1LE36	Uncharacterized protein	CALU
D2HIP6	Uncharacterized protein (Fragment)	PANDA_011107
D2HFH5	Uncharacterized protein (Fragment)	PANDA_009647
G1LMQ6	Antioxidant 1 copper chaperone	ATOX1
D2HB32	Protein O-fucosyltransferase 2 (Fragment)	POFUT2
D2HRU8	60S ribosomal protein L6 (Fragment)	RPL6
D2HIQ9	Uncharacterized protein (Fragment)	KRT35
A9XSS6	Acidic ribosomal phosphoprotein P1	RPLP1
D2HM06	Ubiquitin carboxyl-terminal hydrolase (Fragment)	PANDA_012567
G1L1X3	Splicing factor proline and glutamine rich	SFPQ
D2I0Y5	Uncharacterized protein (Fragment)	PANDA_018899
D2HI58	Eukaryotic translation initiation factor 3 subunit I (Fragment)	EIF3I
G1LJK1	6-phosphogluconate dehydrogenase, decarboxylating	PGD
G1L3N6	Uncharacterized protein	GPC3
G1M5E0	Cytoplasmic FMR1-interacting protein	CYFIP1
G1LH39	Dickkopf WNT signaling pathway inhibitor 3	DKK3
G1M1D2	Lymphocyte antigen 6 family member E	LY6E
G1LRG0	Dimethylarginine dimethylaminohydrolase 2	DDAH2
D2HQ87	Uncharacterized protein (Fragment)	PANDA_014034
G1LI97	Actin-related protein 2/3 complex subunit	ARPC1A
G1MDQ0	Actin-related protein 2/3 complex subunit 5	ARPC5L
G1LEW1	Sodium/potassium-transporting ATPase subunit alpha	ATP1A1
G1LWK1	Spectrin beta chain	SPTBN2
D2HEV2	Uncharacterized protein (Fragment)	RHOA
G1M1L1	Poly(rC) binding protein 2	PCBP2
G1LBZ1	Uncharacterized protein	NACA
D2HDX1	Uncharacterized protein (Fragment)	PANDA_008936
G1LS67	Apolipoprotein D	APOD
G1LGU0	40S ribosomal protein S4	RPS4X
D2HKU3	Ribosomal protein L15 (Fragment)	RPL15
D2GUS4	Uncharacterized protein (Fragment)	ADGRG6
G1LS94	Proteasome subunit alpha type	PSMA2
D2HPM4	Uncharacterized protein (Fragment)	SPACA9
G1MGQ9	Hepatocyte growth factor-regulated tyrosine kinase substrate	HGS
G1LEX1	Heterogeneous nuclear ribonucleoprotein D	HNRNPD
G1LZC7	Lysozyme	LYZ
C6ZIA4	Ribosomal protein S25	RPS25
G1M850	Uncharacterized protein	TXNL1
D3YC01	Ribosomal protein S11	RPS11
D2HWE6	Uncharacterized protein (Fragment)	PANDA_016789
G1LA11	Proprotein convertase subtilisin/kexin type 5	PCSK5
G1LI94	Actin-related protein 2/3 complex subunit	ARPC1B
G1LCF3	Eukaryotic translation initiation factor 3 subunit F	EIF3F
G1MAG9	Eukaryotic translation initiation factor 3 subunit C	LOC100480630
G1LCD5	Aldehyde dehydrogenase	ALDH3A2
D2GWC5	Uncharacterized protein (Fragment)	RPL11
G1M6Q5	Uncharacterized protein	RAB25
G1MDQ7	Uncharacterized protein	DDB1
G1L5Q5	Histidine ammonia-lyase	HAL
G1LK05	Rho GTPase activating protein 1	ARHGAP1
G1M6N8	Adipocyte plasma membrane associated protein	APMAP
G1LQ28	ATP binding cassette subfamily B member 5	ABCB5
D2HRE4	Uncharacterized protein (Fragment)	PANDA_014558
G1LR66	Eukaryotic translation initiation factor 2 subunit beta	EIF2S2
G1MJ39	Transmembrane p24 trafficking protein 10	TMED10
G1LGV0	Uncharacterized protein	ADPGK
D2HWG8	Uncharacterized protein	PANDA_016815
G1LC94	Cell adhesion molecule 4	CADM4
G1M4B0	TMEM189-UBE2V1 readthrough	TMEM189-UBE2V1
G1LTY5	Glutamyl-prolyl-tRNA synthetase	EPRS
D2HL15	Uncharacterized protein (Fragment)	PANDA_012131
G1LYK5	Interleukin 1 receptor accessory protein	IL1RAP
G1MCB2	ADP ribosylation factor like GTPase 8B	ARL8B
D2I8J8	Uncharacterized protein (Fragment)	PANDA_022426
G1LHG8	Uncharacterized protein	FARSB
F2X226	40S ribosomal protein S27	RPS27
G1LCE1	Endoplasmic reticulum protein 44	ERP44
G1M223	Uncharacterized protein	LOC100464704
D2GZI8	Uncharacterized protein (Fragment)	H1F0
D2HBL4	Uncharacterized protein (Fragment)	PANDA_007924
G1LAB6	Uncharacterized protein	IL6ST
G1L1G7	Selenium binding protein 1	SELENBP1
G1LDV3	Lysosomal associated membrane protein 1	LAMP1
G1L8T5	Uncharacterized protein	PSMC5
D2H0S9	Uncharacterized protein (Fragment)	TMSB4Y
G1LSC8	Lipase G, endothelial type	LIPG
G1L3U2	Uncharacterized protein	HMOX1
D2HQB3	Uncharacterized protein (Fragment)	PANDA_014069
D2H3W2	Uncharacterized protein (Fragment)	PANDA_004416
G1LD50	Sperm acrosome associated 1	SPACA1
F2X258	Ribosomal protein L19	Rpl19
D2HXC6	Uncharacterized protein (Fragment)	RAB5A
D2HET1	Uncharacterized protein (Fragment)	GNAI2
D2HDG5	Proteasome subunit beta (Fragment)	PSMB7
G1MHD9	Histidine triad nucleotide binding protein 1	HINT1
G1M9B1	Reelin	RELN
G1LV35	Protocadherin 7	PCDH7
D2I716	Uncharacterized protein (Fragment)	PANDA_021668
D2HB37	Uncharacterized protein	PANDA_007706
G1LTX1	Acyl-coenzyme A oxidase	ACOX1
G1MGG1	Phosphate cytidylyltransferase 2, ethanolamine	PCYT2
G1M7Y3	Chromosome 9 open reading frame 24	C9orf24
G1LV63	Uncharacterized protein	CDSN
D3YBZ8	Ribosomal protein S15A	RPS15A
G1MAS4	Uncharacterized protein	XRCC6
G1LF02	Ectonucleotide pyrophosphatase/phosphodiesterase 5 (putative)	ENPP5
G1LMM2	Uncharacterized protein	LRRC37B
D2H8N0	Uncharacterized protein (Fragment)	CSNK1A1
G1M348	Uncharacterized protein	POF1B
G1M5R9	Small nuclear ribonucleoprotein Sm D3	SNRPD3
G1L9A0	Uncharacterized protein	BCL2L15
F2X250	Ribosomal protein L13A	Rpl13A
D2HS95	Uncharacterized protein (Fragment)	PANDA_014936
D2HYR2	Uncharacterized protein (Fragment)	RPS9
G1LR23	Uncharacterized protein	CHMP4B
D2HUL0	Uncharacterized protein (Fragment)	SERPIND1
D2H6Z2	Uncharacterized protein (Fragment)	PANDA_005871
G1M4Z5	Uncharacterized protein	PDGFRL
G1LLJ1	Cortactin	CTTN
G1LVR5	6-phosphogluconolactonase	PGLS
D2HE44	Uncharacterized protein (Fragment)	SLC25A3
F2X266	Ribosomal protein L23A	Rpl23A
G1M135	Uncharacterized protein	PSMD14
G1LYP7	Polyadenylate-binding protein	PABPC4
D2I3U8	Uncharacterized protein	PANDA_020226
G1MD31	Uncharacterized protein	NCL
G1LWT5	NADPH--cytochrome P450 reductase	POR
G1LT75	Espin	ESPN
G1L7I9	DEAD-box helicase 5	DDX5
G1KZX8	Epoxide hydrolase 2	EPHX2
G1LX99	Uncharacterized protein	DNM2
D2HZK7	Uncharacterized protein (Fragment)	PANDA_018257
G1MB95	Actin-related protein 2	ACTR2
G1MEB0	Pyruvate dehydrogenase E1 component subunit alpha	PDHA1
G1M7U7	Repulsive guidance molecule BMP co-receptor b	RGMB
G1L9F9	EPS8 like 1	EPS8L1
G1MHM5	Deoxyribonuclease	DNASE1L2
G1L957	40S ribosomal protein S26	RPS26
D2HX06	Uncharacterized protein (Fragment)	GNB2
D2HV90	Myosin IE (Fragment)	MYO1E
G1M3X4	Complement C8 gamma chain	C8G
G1M5F2	Splicing factor 3b subunit 1	SF3B1
D2I8G9	Uncharacterized protein (Fragment)	PANDA_022385
D2HZ43	Dolichyl-diphosphooligosaccharide--protein glycosyltransferase 48 kDa subunit (Fragment)	PANDA_018057
D2HXL6	Peptidyl-prolyl cis-trans isomerase	PANDA_017389
D2HDI2	Uncharacterized protein (Fragment)	PANDA_008751
G1MBW1	Homeostatic iron regulator	HFE
G1LKB0	Phosphoacetylglucosamine mutase	PGM3
D2H1R0	Protein tyrosine phosphatase, receptor type G (Fragment)	PTPRG
G1L6U6	Actin-related protein 2/3 complex subunit 5	ARPC5
D2H6N7	Uncharacterized protein (Fragment)	PANDA_005656
D2I899	Uncharacterized protein (Fragment)	PANDA_022285
G1LK28	Sidoreflexin	SFXN1
D2HJR2	Protein S100 (Fragment)	S100A16
D2I016	Proliferation and apoptosis adaptor protein 15 (Fragment)	PEA15
D2HJU0	Uncharacterized protein (Fragment)	C1GALT1C1
D2HGZ4	Uncharacterized protein (Fragment)	PANDA_010324
G1LY77	Cystatin B	CSTB
G1LAP1	Rhophilin associated tail protein 1 like	ROPN1L
D2HTQ2	Uncharacterized protein	PANDA_015577
G1MJG1	Transketolase like 1	TKTL1
G1MDY5	Catenin alpha 1	CTNNA1
G1LEQ8	SEC31 homolog A, COPII coat complex component	SEC31A
G1L4H8	Uncharacterized protein	VDAC2
G1LH50	Aspartyl-tRNA synthetase	DARS
G1M307	Uncharacterized protein	RGN
G1L969	Uncharacterized protein	ATP5F1D
D2HLT0	2,4-dienoyl-CoA reductase 1 (Fragment)	DECR1
G1L021	Lysosomal associated membrane protein 2	LAMP2
G1MDP9	Septin 2	2023-09-02
G1LLK2	Far upstream element binding protein 1	FUBP1
G1LQL2	Calnexin	CANX
G1MM78	Uncharacterized protein (Fragment)	GML
G1M602	Uncharacterized protein	FCGRT
G1M584	Beta-defensin	DEFB119
G1LE40	Solute carrier family 27 member 6	SLC27A6
G1LJ93	Early endosome antigen 1	EEA1
D2GW16	Uncharacterized protein (Fragment)	PANDA_000964
G1M4J3	Uncharacterized protein	CLSTN3
D2I3B4	Uncharacterized protein (Fragment)	PANDA_019994
G1KZI0	Uncharacterized protein	CTH
F2X282	Ribosomal protein L35A	Rpl35A
G1M0A8	Uncharacterized protein	RSPH9
G1LPD8	Ribosomal protein S16	RPS16
D2GZZ5	Uncharacterized protein (Fragment)	PANDA_002703
G1LVA5	Profilin	PFN2
G1M6B2	Ribosomal protein S17	RPS17
D2HUK2	S100 calcium binding protein P (Fragment)	S100P
G1MBI6	N-acetylglucosamine kinase	NAGK
G1MC16	RAB18, member RAS oncogene family	RAB18
G1LN56	Catalase	CAT
G1L6Z5	IST1, ESCRT-III associated factor	IST1
G1LYT1	Collagen type III alpha 1 chain	COL3A1
G1M4J8	Semaphorin 4B	SEMA4B
G1L7A3	Uncharacterized protein	TSNAX
G1LS04	Xyloside xylosyltransferase 1	XXYLT1
G1LH09	Basic leucine zipper and W2 domains 1	BZW1
G1LXI8	Interleukin enhancer binding factor 3	ILF3
D2HV14	Uncharacterized protein (Fragment)	PANDA_016157
G1L799	Serine and arginine rich splicing factor 1	SRSF1
G1LB19	TRK-fused gene	TFG
D2HPT1	Uncharacterized protein (Fragment)	VMO1
G1L7H5	MINDY lysine 48 deubiquitinase 3	MINDY3
G1LPW7	Cytochrome c oxidase subunit 5A	COX5A
G1M1U5	Uncharacterized protein	PSMC4
G1L9W3	Uncharacterized protein	ESYT1
D2H9F9	Uncharacterized protein (Fragment)	NUTF2
D2HZ99	Uncharacterized protein (Fragment)	CYP4F22
F2X244	Ribosomal protein	Rpl0A
D2HXG6	Uncharacterized protein (Fragment)	PANDA_017329
D2HX51	Coronin (Fragment)	CORO1A
D2HJR5	Protein S100 (Fragment)	S100A4
G1L384	Sorcin	SRI
D2GWY9	Uncharacterized protein (Fragment)	PANDA_001364
F2X216	40S ribosomal protein S12	RPS12
G1M9C5	Sec61 translocon alpha 1 subunit	SEC61A1
G1L613	Splicing factor 3b subunit 3	SF3B3
G1L659	Uncharacterized protein	DHX9
G1L8R1	Threonyl-tRNA synthetase like 2	TARSL2
G1LEX2	Echinoderm microtubule associated protein like 4	EML4
G1M9N4	Adrenoceptor beta 1	ADRB1
D2HKL4	Uncharacterized protein (Fragment)	TMSB10
G1M313	Transmembrane protein 33	TMEM33
G1M7T6	Uncharacterized protein	CNTFR
D2H7A7	Uncharacterized protein (Fragment)	FIGNL1
D2H612	Uncharacterized protein (Fragment)	PANDA_005378
D2HLJ6	Uncharacterized protein (Fragment)	SMPD3
G1MAK7	Outer dense fiber of sperm tails 2	ODF2
G1MIM0	Diphosphomevalonate decarboxylase	MVD
D2I5D5	Uncharacterized protein (Fragment)	TMX1
D2H0J7	Tumor protein, translationally-controlled 1 (Fragment)	TPT1
D2GW15	Uncharacterized protein (Fragment)	PANDA_000962
G1LDG2	N-acetylneuraminate synthase	NANS
D2H3I7	Uncharacterized protein (Fragment)	PANDA_004267
G1LWC4	Nuclear distribution C, dynein complex regulator	NUDC
G1M6T5	Coatomer subunit alpha	COPA
G1LE70	Uncharacterized protein	AFP
D2HGS6	Uncharacterized protein (Fragment)	PANDA_010252
G1LQC0	Phosphatidylinositol binding clathrin assembly protein	PICALM
D2CMN7	U6 snRNA-associated Sm-like protein LSm3	LSM3
G1L8Q9	Uncharacterized protein	UBE2K
G1MFZ8	Rho guanine nucleotide exchange factor 17	ARHGEF17
G1L967	Outer dense fiber of sperm tails 3	ODF3
G1L084	Uncharacterized protein	PRKDC
D2HUJ7	Uncharacterized protein (Fragment)	TADA2B
G1M1D6	Uncharacterized protein	SAMHD1
G1LN04	Sperm associated antigen 9	SPAG9
G1MCK8	Uncharacterized protein	ASS1
G1ME21	PAS domain containing serine/threonine kinase	PASK
D2HE43	Uncharacterized protein (Fragment)	PANDA_009037
D2I0J9	Uncharacterized protein (Fragment)	TMEM109
G1M832	Uncharacterized protein	ATP5PO
G1MF66	CKLF like MARVEL transmembrane domain containing 2	CMTM2
G1LKW8	Uncharacterized protein	CUTC
D2HMD4	Calponin (Fragment)	PANDA_012729
G1LTI4	Zona pellucida binding protein 2	ZPBP2
G1LBD3	Importin 7	IPO7
D2GXJ2	Uncharacterized protein (Fragment)	HNRNPH3
G1M0I8	Protein S100	S100A2
G1LY96	Trans-2,3-enoyl-CoA reductase	TECR
G1MGG6	Aly/REF export factor	ALYREF
G1M1T8	Cellular retinoic acid binding protein 1	CRABP1
G1M029	Uncharacterized protein	PDHB
G1M4D2	GIPC PDZ domain containing family member 1	GIPC1
